# Supplementary material for: Corona Virus Disease-19 serology, inflammatory markers, hospitalizations, case finding, and aging
Source: PLoS One. 2021 Jun 10;16(6):e0252818. doi: 10.1371/journal.pone.0252818 (PMC8191995; doi:10.1371/journal.pone.0252818)
Supplement: S1 Dataset — (XLSX) [file pone.0252818.s001.xlsx]

## Sheet: CONTROLS_PCR Neg
CONTROLS, SARS-CoV-2 RT-PCR Negative / IgG Negative
N = 100
Sample ID	SARS-CoV-2 IgM	Sars-CoV-2 IgG	Neutralizing Antibodies	Il-6	hsCRP	Ferritin
C001	0.477	0.05	0.18	2.78	3.07	125
C002	0.471	0.05	0.105	0.75	0.18	82.8
C003	0.489	0.05	0.356	39.42	63.1	499
C004	0.511	0.05	0.271	5.14	10.38	1413.1
C005	0.459	0.05	0.163	5.05	4.95	32.6
C006	0.637	0.05	0.385	4.3	0.55	280
C007	0.504	0.05	0.103	0.75	1.63	300.3
C008	0.941	0.05	0.131	0.75	0.66	80
C009	0.7	0.05	0.209	7	0.43	142.8
C010	0.71	0.05	0.219	6.64	0.61	148.1
C011	0.37	0.05	0.17	0.75	0.33	147.1
C012	0.414	0.05	0.258	2.28	0.43	142.8
C013	0.53	0.05	0.542	0.75	0.26	46.3
C014	0.455	0.05	0.426	0.75	0.18	108.2
C015	0.67	0.05	0.026	0.75	1.07	114.4
C016	0.59	0.05	0.199	0.75	0.77	369.4
C017	0.464	0.05	0.346	0.75	0.33	254.3
C018	0.375	0.05	0.232	2.05	0.25	34
C019	0.578	0.05	0.515	2.36	0.72	340.7
C020	0.432	0.05	0.481	0.75	0.06	42
C021	0.651	0.05	0.413	0.75	0.46	9
C022	0.759	0.05	0.083	0.75	0.26	257.7
C023	0.667	0.05	0.241	11.15	6.59	568.8
C024	0.699	0.05	0.252	0.75	0.32	283.6
C025	0.539	0.05	0.388	3.17	3.52	43.3
C026	0.565	0.05	0.262	5.73	7.39	93.5
C027	0.726	0.05	0.452	0.75	0.56	224.2
C028	0.446	0.05	0.577	0.75	3.7	138.9
C029	0.685	0.05	0.568	0.75	0.32	69.7
C030	0.687	0.05	0.03	0.75	0.13	640.2
C031	0.429	0.05	0.372	0.75	0.11	229.5
C032	0.814	0.05	0.309	0.75	0.53	55.8
C033	0.616	0.05	0.763	1.61	1.29	160.6
C034	0.395	0.05	0.264	2.79	0.57	277.2
C035	0.544	0.05	0.01	1.82	4.4	264
C036	0.514	0.05	0.132	2.13	0.55	280
C037	0.62	0.05	0.352	0.75	1.42	151.5
C038	0.45	0.05	0.365	0.75	1.59	154
C039	0.841	0.05	0.213	0.75	0.83	245.4
C040	0.464	0.05	0.236	0.75	1.27	228.9
C041	0.581	0.05	0.291	0.75	0.89	90
C042	0.156	0.05	0.086	2.62	0.98	504.1
C043	0.429	0.05	0.242	0.75	0.32	36.4
C044	0.502	0.05	0.178	0.75	0.45	80.4
C045	0.358	0.05	0.238	3	0.6	61.3
C046	0.323	0.05	0.01	3.29	4.56	139.3
C047	0.334	0.05	0.294	2.01	0.28	442
C048	0.431	0.05	0.153	0.75	0.28	104
C049	0.464	0.05	0.406	0.75	30	216.1
C050	0.507	0.05	0.404	0.75	0.67	787.3
C051	0.534	0.05	0.514	3.89	3.63	120
C052	0.555	0.05	0.1	0.75	0.35	12.5
C053	0.468	0.05	0.428	0.75	0.47	92.9
C054	0.47	0.05	0.3	3.89	4.37	59
C055	0.193	0.05	0.366	1.69	0.9	649.6
C056	0.149	0.05	0.348	1.58	1.97	159.4
C057	0.203	0.05	0.122	0.75	2.06	147.9
C058	0.163	0.05	0.224	0.75	0.73	246.4
C059	0.183	0.05	0.198	0.75	0.65	18.1
C060	0.147	0.05	0.149	0.75	0.26	54.8
C061	0.201	0.05	0.545	0.75	0.58	24.7
C062	0.181	0.05	0.07	1.53	0.5	181.2
C063	0.17	0.05	0.351	3	0.3	286.4
C064	0.075	0.05	0.18	1.8	1.66	106.7
C065	0.092	0.05	0.203	0.75	0.92	262.7
C066	0.225	0.05	0.19	0.75	1.21	106.5
C067	0.453	0.05	0.459	3.89	6.26	118.1
C068	0.256	0.39	0.242	0.75	0.06	56.6
C069	0.291	0.05	0.425	7.81	7.34	185.7
C070	0.331	0.91	0.815	2.46	1.97	28.8
C071	0.34	0.05	0.825	0.75	5.32	208.1
C072	0.379	0.05	0.153	2.45	0.84	170.2
C073	0.349	0.05	0.353	0.75	3.61	39.3
C074	0.3161	0.05	0.382	0.75	0.75	202.1
C075	0.351	0.05	0.148	2.55	4.75	72.5
C076	0.435	0.05	0.579	0.75	0.64	280.2
C077	0.236	0.05	0.432	0.75	0.28	234.5
C078	0.387	0.05	0.342	0.75	0.42	169.6
C079	0.425	0.05	0.336	0.75	0.17	86.3
C080	0.341	0.05	0.401	6.88	6.52	183.2
C081	0.395	0.05	0.384	0.75	1.77	487.5
C082	1.17	0.05	0.458	0.75	1.1	191.3
C083	0.381	0.05	0.018	2.78	0.92	122.8
C084	0.304	0.05	0.269	0.75	0.35	24.6
C085	0.361	0.05	0.458	0.75	1.21	115.6
C086	0.321	0.05	0.282	0.75	1.57	278.7
C087	0.361	0.05	0.311	2.16	2.26	273.3
C088	0.38	0.05	0.384	6.56	5.89	73.3
C089	3.26	0.05	0.237	0.75	12.97	62.1
C090	0.344	0.05	0.555	0.75	0.36	187.9
C091	0.339	0.05	0.528	0.75	0.39	110.5
C092	0.374	0.05	0.54	1.77	2.15	139
C093	0.423	0.05	0.257	0.75	1.84	60.6
C094	0.339	0.05	0.346	0.75	2.91	109
C095	0.248	0.64	0.303	0.75	0.42	98
C096	0.364	0.05	0.379	5.91	6.2	100
C097	0.664	0.05	0.557	10.34	16.78	430
C098	0.452	0.05	0.373	5.81	12.61	112
C099	0.436	0.05	0.335	24.31	41.3	78.3
C100	0.388	0.05	0.046	0.75	0.07	76.7

## Sheet: SCREENING_PCR Pos
SCREENING, SARS-CoV-2 RT-PCR Positive
N = 41
Sample ID	SARS-CoV-2 IgM	SARS-CoV-2 IgG
001	0.459	0.833
002	0.606	37.13
003	1.014	72.83
004	0.389	0.093
005	0.156	10.82
006	0.557	13.12
007	0.532	4.927
008	0.19	17.84
009	0.535	117.7
010	0.148	2.395
011	0.407	8.163
012	0.588	10.26
013	0.305	6.543
014	0.421	2.28
015	0.253	0.912
016	0.611	0.132
017	0.36	0.114
018	0.964	109.9
019	2.884	31.64
020	1.219	34.32
021	0.507	4.62
022	0.102	1.773
023	0.315	0.23
024	0.164	0.066
025	0.558	96.82
026	0.271	4.052
027	0.357	62.42
028	0.309	18.65
029	0.439	55.94
030	0.586	8.134
031	0.38	3.679
032	0.405	0.122
033	0.43	5.926
034	1.05	0.239
035	0.504	0.422
036	0.488	0.345
037	0.68	18.93
038	1.121	61.19
039	0.459	8.377
040	0.573	7.562
041	0.013	0.166
	0.511	0.822
	1.669	104.5
	0.713	9.145
	5.797	108.1
	0.475	0.096
	0.46	0.215
	1.27	6.417
	0.241	0.096
	not collected	not collected
	7.108	21.99
	3.935	11.86
	2.094	30.23
	0.493	5.009
	0.32	0.049
	0.308	38.39
	3.672	97.26
	0.407	0.283
	0	0.034
	1.007	121.9
	0.356	0.102
	0.58	11.94
	0.527	1.592
	0.712	0.103
	1.53	11.14
	1.216	36.22
	0.451	0.087

## Sheet: OUTPATIENTS_PCR Pos
OUTPATIENTS, SARS-CoV-2 RT-PCR Positive
N = 129
Sample ID	SARS-CoV-2 IgM	SARS-CoV-2 IgG	Neutralizing Antibody	IL-6	hsCRP	Ferritin
OP0001	1.87	139.9	7.398	42.3	73.1	744.4
OP0004	0.71	3.99	2.466	0.75	0.4	144.2
OP0006	1.54	200	7.75	8.3	12.6	209.7
OP0008	0.71	24.43	4.393	2.9	1.7	190.8
OP0011	2.66	62.36	9.215	4.4	2.4	346.7
OP0013	3.72	61.92	35	4.6	4.6	77.3
OP0016	0.57	1.03	1.09	0.75	0.4	300.7
OP0017	1.73	16.99	5.695	0.75	0.1	90.5
OP0020	1.78	29.62	6.28	0.75	0.7	662.7
OP0021	0.64	7.72	1.332	0.75	0.1	63.7
OP0022	0.54	1.09	1.701	0.75	0.1	187.9
OP0023	0.36	24.61	2.758	0.75	1.9	60.7
OP0024	0.54	3.79	2.978	0.75	1.5	413.5
OP0026	0.71	7.75	2.27	0.75	0.2	64.5
OP0027	0.91	29.92	5.138	0.75	0.6	598.2
OP0028	1.24	132.8	7.151	0.75	6.4	571.3
OP0030	0.6	8.56	2.504	42.3	5.8	249.2
OP0033	0.66	28.01	1.735	0.75	0.1	95
OP0036	7.65	68.17	9.472	4.1	4.6	26.5
OP0039	0.52	1.71	3.056	1.8	2.2	14
OP0041	0.39	2.33	1.631	0.75	1.4	482
OP0042	0.51	2.7	1.82	0.75	0.6	118.4
OP0044	0.68	2.65	3.346	0.75	0.42	148.5
OP0045	0.55	1.57	1.729	0.75	0.1	172.5
OP0047	2.33	55.64	5.267	4.3	2	140.5
OP0050	1.74	55.07	7.404	2.1	1.6	392.9
OP0052	0.65	10.58	4.771	0.75	2	592.7
OP0053	0.59	4.25	2.445	0.75	1.1	149.3
OP0056	2.6	49.45	5.445	1.8	1.4	652.9
OP0061	0.53	18.09	3.258	1.8	0.5	77.9
OP0062	0.88	35.54	6.177	4	2.5	185.6
OP0063	1.09	22.18	2.068	3	1.6	167.1
OP0064	0.53	1.41	3.031	1.9	3.3	748.8
OP0065	0.45	5.07	3.736	0.75	0.63	94.1
OP0067	1.21	28.84	6.283	0.75	0.6	54.1
OP0071	0.38	2.46	2.689	0.75	1.9	133.8
OP0073	1.28	5.28	3.024	1.8	1.1	66
OP0075	0.78	100	6.205	0.75	1.1	508.9
OP0076	0.748	5.18	0.01	0.75	0.3	49.7
OP0077	0.78	30.45	2.206	0.75	0.2	153.3
OP0078	1.66	14.65	2.124	0.75	2.6	260.5
OP0079	0.95	47.22	2.711	3.3	1.9	786.4
OP0080	1.09	21.15	5.341	0.75	0.3	270.3
OP0082	1.55	60.22	19.17	0.75	1.8	401.5
OP0083	0.9	39.07	2.738	0.75	1	126.7
OP0086	1.75	3.92	2.707	0.75	0.4	15.9
OP0087	0.5	19.93	2.607	0.75	0.9	181.2
OP0088	0.69	17.22	4.108	0.75	0.6	85.9
OP0090	0.57	3.36	2.042	0.75	0.5	229
OP0091	1.15	56.18	6.983	3.8	2.7	149
OP0092	0.9	2.19	1.383	0.75	1.2	253.4
OP0093	0.95	25.91	5.055	4	9.9	189.3
OP0095	0.51	2.42	2.374	0.75	0.2	41.5
OP0096	1.36	54.39	4.458	23.9	2.3	170.9
OP0099	1.78	13.37	7.016	0.75	1.5	204.7
OP0100	0.77	4.71	5.073	3.6	3.5	343.8
OP0103	3.14	55.87	7.06	0.75	0.1	143
OP0105	0.5	1.71	2.249	18.5	1.6	131.9
OP0109	1.3	123.5	3.652	0.75	1.7	147.5
OP0110	1.28	15.01	2.839	0.75	0.7	130
OP0112	0.63	2.02	1.393	2.1	0.3	7.3
OP0114	1.42	115.8	7.855	2.6	4.3	152.8
OP0116	1.22	10.32	4.726	0.75	5	77.9
OP0117	1.33	24.34	5.526	3.6	14.6	35.7
OP0118	0.38	117.7	9.157	7.9	12.2	265.6
OP0120	1.42	13.09	4.042	5.2	2.6	247.4
OP0122	0.33	2.67	2.002	2.4	1.5	83.1
OP0124	1.48	33.66	4.281	0.75	0.8	56.4
OP0126	0.1	47.8	8.263	2.7	5.2	272
OP0127	1.81	9.06	6.733	2.8	0.71	622.2
OP0130	0.86	1.72	2.91	0.75	0.3	133.8
OP0132	1.05	5.72	2.141	0.75	0.7	157.2
OP0133	0.56	200	4.956	2.2	1.3	100.8
OP0136	0.38	36.09	3.309	1.9	0.2	46.2
OP0137	0.41	80.07	3.415	0.75	0.4	98.2
OP0138	1.28	11.04	2.907	0.75	0.7	146.7
OP0139	1.06	7.8	4.03	0.75	0.3	80.9
OP0141	0.5	87.09	6.854	3.4	6.4	127.6
OP0143	0.594	5.83	2.372	0.75	0.7	74.2
OP0145	1.47	11.71	5.345	2.9	0.6	513.8
OP0149	0.317	1.76	2.57	6.3	10.7	71.5
OP0151	0.765	1.78	4.395	2.9	2.7	23.6
OP0152	0.872	4.15	3.038	0.75	19.7	123
OP0153	0.937	8.81	6.351	0.75	0.7	468.2
OP0155	0.283	21.73	2.217	0.75	0.29	89
OP0156	0.74	25.42	4.24	0.75	0.26	191.4
OP0158	0.5	1.67	2.014	2.8	1.2	145
OP0159	0.47	51.69	3.63	2.8	12.5	47.2
OP0165	1.09	8.52	3.369	0.75	0.5	35.9
OP0166	0.419	1.93	3.971	0.75	0.4	211.2
OP0167	0.38	5.72	3.472	0.75	0.3	30.4
OP0168	0.67	15.35	3.572	4.9	5.1	239.5
OP0169	2.56	10.56	13.58	8.2	8.3	141.3
OP0170	1.4	122.8	8.96	2.4	0.3	553.3
OP0171	0.758	2.34	2.68	0.75	0.8	724.3
OP0172	0.623	89.92	4.037	0.75	0.4	114.8
OP0173	1.49	16.84	6.372	5.5	2.2	17.7
OP0175	0.311	1.61	7.312	0.75	0.5	76.1
OP0177	0.386	4.77	2.81	1.6	0.63	132.6
OP0178	1.83	38.24	4.377	0.75	0.2	111.9
OP0179	0.57	76.39	4.574	2.2	2.7	441
OP0181	3.67	10.65	4.798	1.9	2.7	343
OP0183	0.195	4.83	2.144	0.75	0.4	83.1
OP0184	0.981	78.42	2.029	0.75	0.5	661.4
OP0185	2.77	24.15	6.638	7.7	3.2	144.2
OP0186	0.198	2.73	2.447	0.75	3.4	20
OP0187	1.04	2.12	1.255	0.75	1	162.5
OP0188	0.5	64.95	6.455	1.5	1.3	101.4
804	1.8	0.6	1.189	0.75	0.3	58.8
809	0.5	30.1	0.646	6.2	5.5	4
822	0.4	5.4	2.17	2.5	4.5	67.2
837	3	24	2.89	9.2	19.6	210
848	0.4	18.1	0.643	0.75	0.3	198
889	0.4	0.2	0.818	7.8	37	89.7
814	0.4	1.4	0.465	0.75	0.4	14.2
818	0.9	9.3	0.603	3.7	1.4	196.5
820	0.2	0.4	0.588	0.75	0.3	32.4
823	0.6	1.2	0.487	0.75	2.3	121.9
826	0.6	6.5	1.891	5.6	8.2	249.5
830	1.4	28.8	1.003	5.4	6.1	217.3
839	0.4	12.2	0.797	0.75	3.7	150
846	3.3	6	0.981	0.75	0.4	222.8
849	1	12.2	0.845	2.4	0.8	37.9
855	1	7.3	1.459	2.3	0.2	182.7
879	0.4	0.05	0.821	2.3	0.8	79
881	1.1	35.2	0.87	3.4	4.3	116.6
883	0.5	0.3	0.619	0.75	3.5	18.7
890	2.1	15.8	2.089	3.5	5.7	231
896	0.6	1.5	0.854	0.75	2.7	65.2

## Sheet: INPATIENTS_PCR Pos
INPATIENTS, SARS-CoV-2 RT-PCR Positive
N = 49
Sample ID	SARS-CoV-2 IgM	SARS-CoV-2 IgG	Neutralizing Antibody	IL-6	hsCRP	Ferritin
IP0004	1.7	34.67	8.151	3814	26.4	489
IP0012	1.49	14.77	8.073	1823	35.77	113
IP0020	10.25	105.3	7.17	1094	5.4	2729
IP0025	3.06	91.94	18.82	28.7	82.51	1894
IP0028	2.07	55.23	12.05	25.73	51.27	1238
IP0032	2.26	159.8	7.432	1850	27.6	538
IP0038	3.46	50.01	6.873	7.99	32.68	353
IP0041	3.73	1.1	4.285	60.33	42.11	457.2
IP0044	1.57	3.51	9.153	4.5	16.3	411.2
IP0048	2.16	0.05	0.464	278.8	222.3	2653
IP0054	5.01	136.3		30.2	95	949.8
IP0057	0.466	0.05	1.156	10.77	34.76	130.4
IP0060	1.77	108.2	2.917	43.18
IP0062	6.54	99.47	11.21	27.4	268.8	2455
IP0067	3.4	49.56	5.064	39.88	19.08	2079
IP0068	3.56	0.84	3.724	47.12
IP0071	0.354	0.05	0.225	27.85	81.4	1762
IP0076	4.14	21.59	4.888	7.7	41.7	1499
IP0078	0.65	0.05
IP0079	5.09	181.4	9.144	4.5	15.9	1602
IP0082	2.6	29.36	5.104	0.75	1.22	395.6
IP0085	2.32	50.83	6.474	4107	47.4	2701
IP0093	2.01	79.75	9.821	5500	170.5	2196
IP0100	3.89	98.25	7.56	70.6	92.47	199.8
IP0108	1.83	75.02	10.48	244.2	2.55	523.6
IP0114	0.73	10.46	1.124	1307	100.7	1023.8
IP0124	2.61	169.5	8.901	1582	81.2	2008
IP0125	4.34	18.45	8.824	21.29	52.87	837.3
IP0129	7.98	48.65	7.474	1117	15.13	1512
IP0133	1.12	0.05	1.569	90.1	188.9	800
IP0135	3.38	11.12	4.639	31.5	76.9	248.1
IP0139	0.89	13.56	5.294	5500	73.9	1311
IP0145	2.37	133.3	7.331	36.7	54.6	1695
IP0149	1.61	16.38	5.816	48.3	375.6	2035
IP0152	0.46	0.05	0.279	160.5
IP0155	0.613	8.66
IP0156	1.65	11.05
IP0157	0.658	1.61
IP0162	1.11	30.61	17.18	17.9	53.6	1254
IP0164	2.92	19.43
IP0166	10.42	49.91	8.115	5500	158.2	2416
IP0170	1.4	71.01	8.161	56	182.2	2080
IP0174	1.03	42.62	7.563	239.1	78.43	2155
IP0178	3.19	79.39	9.803	57.61	132	1023
IP0181	0.75	0.56	0.01	36.87	236.3	597.6
IP0186	6.45	32.31	6.999	66.2	66.9	2162
IP0189	0.33	0.05	1.242	101	65.44	1332
IP0194	18.24	51.3	8.932	50.3	138.4	557.9
IP0196	0.393	0.05	0.526	109	79.4	1658
