# Supplementary material for: Corona Virus Disease-19 serology, inflammatory markers, hospitalizations, case finding, and aging
Source: PLoS One. 2021 Jun 10;16(6):e0252818. doi: 10.1371/journal.pone.0252818 (PMC8191995; doi:10.1371/journal.pone.0252818)
Supplement: S2 Dataset — (XLSX) [file pone.0252818.s002.xlsx]

## Sheet: SchaeferEJ_BHD DataSet_IgM_IgG
Subject #	Age	Sex	State	IgG	IgM	IgG_Numeric	IgM_factor	IgM_Numeric
1	67	F	TX	<0.20	<1.00	0.05	<1.00	0.2
2	70	F	TX	0.25	<1.00	0.25	<1.00	0.2			conversions for statistical analysis:
3	66	M	TX	<0.20	1.43	0.05	1.43	1.43				IgG <0.20 = 0.05
4	53	F	NJ	0.2	<1.00	0.2	<1.00	0.2				IgG >100.00 = 110.000
5	71	M	OK	<0.20	<1.00	0.05	<1.00	0.2				IgM <1.00 = 0.2
6	55	F	NJ	0.86	<1.00	0.86	<1.00	0.2				IgM >10.00 = 15.00
7	60	F	OK	<0.20	<1.00	0.05	<1.00	0.2
8	76	M	TX	<0.20	<1.00	0.05	<1.00	0.2
9	69	M	OK	<0.20	<1.00	0.05	<1.00	0.2
10	60	F	OK	<0.20	<1.00	0.05	<1.00	0.2
11	75	M	NJ	1.21	2.03	1.21	2.03	2.03
12	46	M	NJ	6.8	<1.00	6.8	<1.00	0.2
13	66	F	TX	<0.20	<1.00	0.05	<1.00	0.2
14	80	M	FL	<0.20	<1.00	0.05	<1.00	0.2
15	80	M	GA	<0.20	<1.00	0.05	<1.00	0.2
16	66	M	GA	<0.20	<1.00	0.05	<1.00	0.2
17	63	F	OK	<0.20	<1.00	0.05	<1.00	0.2
18	67	M	TX	10.53	<1.00	10.53	<1.00	0.2
19	82	M	NY	1.2	<1.00	1.2	<1.00	0.2
20	73	M	TX	<0.20	<1.00	0.05	<1.00	0.2
21	74	M	MA	<0.20	NA	0.05	NA	NA
22	87	F	GA	<0.20	<1.00	0.05	<1.00	0.2
23	48	F	AZ	<0.20	<1.00	0.05	<1.00	0.2
24	29	F	NJ	<0.20	<1.00	0.05	<1.00	0.2
25	74	M	GA	<0.20	<1.00	0.05	<1.00	0.2
26	77	F	TX	<0.20	<1.00	0.05	<1.00	0.2
27	73	M	TX	<0.20	<1.00	0.05	<1.00	0.2
28	74	M	TX	<0.20	<1.00	0.05	<1.00	0.2
29	75	F	GA	<0.20	<1.00	0.05	<1.00	0.2
30	82	F	GA	<0.20	<1.00	0.05	<1.00	0.2
31	70	M	GA	<0.20	<1.00	0.05	<1.00	0.2
32	79	M	FL	<0.20	<1.00	0.05	<1.00	0.2
33	53	M	NJ	<0.20	<1.00	0.05	<1.00	0.2
34	73	M	FL	1.7	<1.00	1.7	<1.00	0.2
35	88	F	NJ	<0.20	<1.00	0.05	<1.00	0.2
36	55	M	SD	<0.20	<1.00	0.05	<1.00	0.2
37	36	F	IN	<0.20	<1.00	0.05	<1.00	0.2
38	56	M	TX	<0.20	<1.00	0.05	<1.00	0.2
39	77	M	GA	<0.20	<1.00	0.05	<1.00	0.2
40	68	F	PA	<0.20	<1.00	0.05	<1.00	0.2
41	83	M	NJ	<0.20	<1.00	0.05	<1.00	0.2
42	72	F	NJ	<0.20	<1.00	0.05	<1.00	0.2
43	69	F	IN	<0.20	NA	0.05	NA	NA
44	69	M	MO	<0.20	<1.00	0.05	<1.00	0.2
45	83	M	NJ	<0.20	<1.00	0.05	<1.00	0.2
46	70	F	MO	<0.20	<1.00	0.05	<1.00	0.2
47	62	M	PA	<0.20	<1.00	0.05	<1.00	0.2
48	74	M	IN	<0.20	<1.00	0.05	<1.00	0.2
49	57	M	CT	<0.20	<1.00	0.05	<1.00	0.2
50	47	M	NJ	<0.20	<1.00	0.05	<1.00	0.2
51	71	M	TX	<0.20	<1.00	0.05	<1.00	0.2
52	47	M	CO	<0.20	<1.00	0.05	<1.00	0.2
53	55	M	NY	<0.20	<1.00	0.05	<1.00	0.2
54	47	M	TN	<0.20	<1.00	0.05	<1.00	0.2
55	74	F	CA	<0.20	<1.00	0.05	<1.00	0.2
56	81	F	MO	<0.20	<1.00	0.05	<1.00	0.2
57	54	F	CA	<0.20	NA	0.05	NA	NA
58	47	F	CA	1.46	<1.00	1.46	<1.00	0.2
59	66	F	CA	<0.20	NA	0.05	NA	NA
60	90	F	NJ	<0.20	<1.00	0.05	<1.00	0.2
61	61	M	CA	<0.20	NA	0.05	NA	NA
62	71	M	MO	<0.20	<1.00	0.05	<1.00	0.2
63	53	F	CA	<0.20	<1.00	0.05	<1.00	0.2
64	69	F	CA	<0.20	<1.00	0.05	<1.00	0.2
65	59	F	NJ	65.91	>10.00	65.91	>10.00	15
66	73	F	IN	<0.20	<1.00	0.05	<1.00	0.2
67	79	F	MO	<0.20	<1.00	0.05	<1.00	0.2
68	21	F	CA	<0.20	NA	0.05	NA	NA
69	59	M	CT	<0.20	<1.00	0.05	<1.00	0.2
70	68	F	IN	<0.20	<1.00	0.05	<1.00	0.2
71	55	M	NJ	<0.20	<1.00	0.05	<1.00	0.2
72	71	F	MO	11.92	<1.00	11.92	<1.00	0.2
73	60	F	IN	<0.20	<1.00	0.05	<1.00	0.2
74	29	F	TN	<0.20	<1.00	0.05	<1.00	0.2
75	57	F	SC	<0.20	<1.00	0.05	<1.00	0.2
76	86	M	MO	<0.20	<1.00	0.05	<1.00	0.2
77	63	F	TX	<0.20	<1.00	0.05	<1.00	0.2
78	72	F	NJ	59.16	1.38	59.16	1.38	1.38
79	85	M	IN	<0.20	<1.00	0.05	<1.00	0.2
80	46	F	CA	<0.20	<1.00	0.05	<1.00	0.2
81	58	F	NJ	<0.20	<1.00	0.05	<1.00	0.2
82	42	M	TX	<0.20	<1.00	0.05	<1.00	0.2
83	50	F	NJ	<0.20	<1.00	0.05	<1.00	0.2
84	69	M	AZ	<0.20	<1.00	0.05	<1.00	0.2
85	65	F	TN	<0.20	<1.00	0.05	<1.00	0.2
86	68	M	MO	<0.20	<1.00	0.05	<1.00	0.2
87	72	F	CA	<0.20	<1.00	0.05	<1.00	0.2
88	59	M	NY	0.25	NA	0.25	NA	NA
89	86	M	MO	<0.20	<1.00	0.05	<1.00	0.2
90	74	F	MO	<0.20	<1.00	0.05	<1.00	0.2
91	48	F	NY	<0.20	<1.00	0.05	<1.00	0.2
92	69	F	IN	<0.20	<1.00	0.05	<1.00	0.2
93	63	M	TN	<0.20	<1.00	0.05	<1.00	0.2
94	57	M	MO	<0.20	<1.00	0.05	<1.00	0.2
95	60	M	TN	<0.20	<1.00	0.05	<1.00	0.2
96	58	M	MO	<0.20	<1.00	0.05	<1.00	0.2
97	35	M	CT	<0.20	<1.00	0.05	<1.00	0.2
98	55	M	MA	<0.20	<1.00	0.05	<1.00	0.2
99	53	M	MO	<0.20	<1.00	0.05	<1.00	0.2
100	79	M	TX	<0.20	<1.00	0.05	<1.00	0.2
101	78	F	MO	<0.20	<1.00	0.05	<1.00	0.2
102	46	M	TN	2.01	3.22	2.01	3.22	3.22
103	80	F	MO	<0.20	<1.00	0.05	<1.00	0.2
104	74	M	MO	<0.20	<1.00	0.05	<1.00	0.2
105	72	M	CA	<0.20	<1.00	0.05	<1.00	0.2
106	50	F	MO	0.61	1.06	0.61	1.06	1.06
107	77	F	OK	<0.20	<1.00	0.05	<1.00	0.2
108	69	F	CA	<0.20	<1.00	0.05	<1.00	0.2
109	69	M	MO	<0.20	<1.00	0.05	<1.00	0.2
110	51	M	MO	<0.20	<1.00	0.05	<1.00	0.2
111	56	F	MO	<0.20	<1.00	0.05	<1.00	0.2
112	61	M	TN	<0.20	<1.00	0.05	<1.00	0.2
113	56	F	IN	<0.20	<1.00	0.05	<1.00	0.2
114	79	F	MO	<0.20	<1.00	0.05	<1.00	0.2
115	71	M	MO	<0.20	<1.00	0.05	<1.00	0.2
116	57	F	MA	<0.20	<1.00	0.05	<1.00	0.2
117	65	M	FL	<0.20	<1.00	0.05	<1.00	0.2
118	78	M	MO	81.3	2.52	81.3	2.52	2.52
119	71	M	AZ	<0.20	<1.00	0.05	<1.00	0.2
120	52	M	MO	<0.20	<1.00	0.05	<1.00	0.2
121	46	M	FL	<0.20	<1.00	0.05	<1.00	0.2
122	46	F	FL	<0.20	<1.00	0.05	<1.00	0.2
123	75	F	MO	<0.20	<1.00	0.05	<1.00	0.2
124	51	M	MA	<0.20	<1.00	0.05	<1.00	0.2
125	65	M	MO	<0.20	<1.00	0.05	<1.00	0.2
126	75	F	NJ	<0.20	<1.00	0.05	<1.00	0.2
127	77	F	PA	<0.20	<1.00	0.05	<1.00	0.2
128	71	F	SC	1.07	<1.00	1.07	<1.00	0.2
129	55	M	FL	<0.20	<1.00	0.05	<1.00	0.2
130	75	M	MO	<0.20	<1.00	0.05	<1.00	0.2
131	80	M	AZ	<0.20	<1.00	0.05	<1.00	0.2
132	49	M	GA	<0.20	<1.00	0.05	<1.00	0.2
133	60	F	MO	<0.20	<1.00	0.05	<1.00	0.2
134	72	M	NJ	<0.20	<1.00	0.05	<1.00	0.2
135	72	F	CA	<0.20	<1.00	0.05	<1.00	0.2
136	54	M	MO	<0.20	<1.00	0.05	<1.00	0.2
137	63	F	OK	25.75	<1.00	25.75	<1.00	0.2
138	61	M	MA	<0.20	NA	0.05	NA	NA
139	67	F	MO	1.84	<1.00	1.84	<1.00	0.2
140	52	M	FL	<0.20	<1.00	0.05	<1.00	0.2
141	49	M	MO	<0.20	<1.00	0.05	<1.00	0.2
142	66	M	FL	<0.20	<1.00	0.05	<1.00	0.2
143	81	M	CA	<0.20	<1.00	0.05	<1.00	0.2
144	71	F	CA	<0.20	<1.00	0.05	<1.00	0.2
145	57	F	NJ	<0.20	<1.00	0.05	<1.00	0.2
146	61	M	NJ	<0.20	<1.00	0.05	<1.00	0.2
147	66	F	MO	<0.20	<1.00	0.05	<1.00	0.2
148	75	M	AL	<0.20	<1.00	0.05	<1.00	0.2
149	58	F	CT	<0.20	<1.00	0.05	<1.00	0.2
150	84	M	FL	<0.20	<1.00	0.05	<1.00	0.2
151	83	F	FL	<0.20	<1.00	0.05	<1.00	0.2
152	66	F	MA	2.65	4.41	2.65	4.41	4.41
153	73	F	MO	<0.20	<1.00	0.05	<1.00	0.2
154	58	F	CA	<0.20	<1.00	0.05	<1.00	0.2
155	80	M	FL	<0.20	<1.00	0.05	<1.00	0.2
156	65	F	MO	<0.20	<1.00	0.05	<1.00	0.2
157	53	F	FL	<0.20	<1.00	0.05	<1.00	0.2
158	64	M	FL	<0.20	<1.00	0.05	<1.00	0.2
159	54	M	MA	<0.20	<1.00	0.05	<1.00	0.2
160	65	F	MO	<0.20	<1.00	0.05	<1.00	0.2
161	49	M	MO	<0.20	<1.00	0.05	<1.00	0.2
162	81	M	MO	<0.20	<1.00	0.05	<1.00	0.2
163	59	M	SC	<0.20	<1.00	0.05	<1.00	0.2
164	64	F	FL	<0.20	<1.00	0.05	<1.00	0.2
165	80	M	SC	<0.20	<1.00	0.05	<1.00	0.2
166	52	F	FL	<0.20	<1.00	0.05	<1.00	0.2
167	73	M	CA	<0.20	<1.00	0.05	<1.00	0.2
168	77	F	IN	<0.20	<1.00	0.05	<1.00	0.2
169	63	F	CT	4.52	<1.00	4.52	<1.00	0.2
170	82	M	OK	<0.20	<1.00	0.05	<1.00	0.2
171	72	M	FL	<0.20	<1.00	0.05	<1.00	0.2
172	55	M	MO	<0.20	<1.00	0.05	<1.00	0.2
173	55	F	SC	<0.20	<1.00	0.05	<1.00	0.2
174	67	M	TN	<0.20	<1.00	0.05	<1.00	0.2
175	47	M	CO	<0.20	<1.00	0.05	<1.00	0.2
176	66	F	FL	<0.20	<1.00	0.05	<1.00	0.2
177	65	M	FL	<0.20	<1.00	0.05	<1.00	0.2
178	75	F	MO	<0.20	<1.00	0.05	<1.00	0.2
179	56	M	CA	<0.20	<1.00	0.05	<1.00	0.2
180	71	M	IN	<0.20	<1.00	0.05	<1.00	0.2
181	76	F	CA	<0.20	<1.00	0.05	<1.00	0.2
182	57	M	MA	<0.20	NA	0.05	NA	NA
183	60	F	IN	<0.20	<1.00	0.05	<1.00	0.2
184	69	F	MA	<0.20	<1.00	0.05	<1.00	0.2
185	67	F	TX	45.19	2.44	45.19	2.44	2.44
186	92	M	FL	<0.20	<1.00	0.05	<1.00	0.2
187	76	F	FL	<0.20	<1.00	0.05	<1.00	0.2
188	68	M	MA	<0.20	<1.00	0.05	<1.00	0.2
189	33	M	TX	<0.20	<1.00	0.05	<1.00	0.2
190	44	M	MI	1.19	<1.00	1.19	<1.00	0.2
191	73	M	MA	<0.20	<1.00	0.05	<1.00	0.2
192	74	M	IL	<0.20	<1.00	0.05	<1.00	0.2
193	68	F	FL	<0.20	<1.00	0.05	<1.00	0.2
194	72	F	TX	<0.20	<1.00	0.05	<1.00	0.2
195	45	F	NY	<0.20	<1.00	0.05	<1.00	0.2
196	54	M	AZ	<0.20	<1.00	0.05	<1.00	0.2
197	52	M	TX	<0.20	<1.00	0.05	<1.00	0.2
198	67	F	OK	<0.20	<1.00	0.05	<1.00	0.2
199	58	F	MA	<0.20	<1.00	0.05	<1.00	0.2
200	39	F	AL	<0.20	<1.00	0.05	<1.00	0.2
201	60	F	FL	<0.20	<1.00	0.05	<1.00	0.2
202	68	M	FL	<0.20	<1.00	0.05	<1.00	0.2
203	59	M	NY	<0.20	<1.00	0.05	<1.00	0.2
204	69	M	NJ	<0.20	1.32	0.05	1.32	1.32
205	56	F	MO	<0.20	<1.00	0.05	<1.00	0.2
206	59	M	IN	0.24	<1.00	0.24	<1.00	0.2
207	73	F	CA	<0.20	<1.00	0.05	<1.00	0.2
208	73	F	OK	0.57	<1.00	0.57	<1.00	0.2
209	62	M	FL	<0.20	<1.00	0.05	<1.00	0.2
210	76	F	NJ	0.31	<1.00	0.31	<1.00	0.2
211	47	F	TX	<0.20	<1.00	0.05	<1.00	0.2
212	53	F	CA	<0.20	<1.00	0.05	<1.00	0.2
213	69	F	MA	0.73	<1.00	0.73	<1.00	0.2
214	64	M	OR	<0.20	NA	0.05	NA	NA
215	61	M	MA	<0.20	<1.00	0.05	<1.00	0.2
216	64	F	OK	8.25	<1.00	8.25	<1.00	0.2
217	59	M	OK	<0.20	<1.00	0.05	<1.00	0.2
218	76	M	FL	<0.20	<1.00	0.05	<1.00	0.2
219	76	M	TN	<0.20	<1.00	0.05	<1.00	0.2
220	65	F	FL	<0.20	<1.00	0.05	<1.00	0.2
221	75	F	FL	0.2	NA	0.2	NA	NA
222	70	F	AZ	<0.20	<1.00	0.05	<1.00	0.2
223	55	M	MO	<0.20	<1.00	0.05	<1.00	0.2
224	54	M	WA	<0.20	<1.00	0.05	<1.00	0.2
225	72	F	FL	<0.20	<1.00	0.05	<1.00	0.2
226	52	F	MO	<0.20	<1.00	0.05	<1.00	0.2
227	72	F	FL	<0.20	<1.00	0.05	<1.00	0.2
228	77	F	MO	5.11	<1.00	5.11	<1.00	0.2
229	60	F	MA	<0.20	<1.00	0.05	<1.00	0.2
230	56	F	MA	<0.20	<1.00	0.05	<1.00	0.2
231	60	M	NY	<0.20	<1.00	0.05	<1.00	0.2
232	64	F	CA	<0.20	<1.00	0.05	<1.00	0.2
233	57	M	IN	<0.20	<1.00	0.05	<1.00	0.2
234	71	M	FL	0.27	<1.00	0.27	<1.00	0.2
235	58	F	IL	<0.20	<1.00	0.05	<1.00	0.2
236	58	M	NY	<0.20	<1.00	0.05	<1.00	0.2
237	81	F	IN	86.6	1.77	86.6	1.77	1.77
238	46	F	TN	<0.20	<1.00	0.05	<1.00	0.2
239	57	M	NJ	<0.20	<1.00	0.05	<1.00	0.2
240	63	M	MA	5.02	1.84	5.02	1.84	1.84
241	51	M	NJ	<0.20	<1.00	0.05	<1.00	0.2
242	57	M	CT	<0.20	<1.00	0.05	<1.00	0.2
243	69	M	IN	<0.20	<1.00	0.05	<1.00	0.2
244	55	F	CA	<0.20	<1.00	0.05	<1.00	0.2
245	56	F	CA	<0.20	<1.00	0.05	<1.00	0.2
246	64	F	MA	<0.20	<1.00	0.05	<1.00	0.2
247	64	F	CT	<0.20	<1.00	0.05	<1.00	0.2
248	54	M	IN	24.24	<1.00	24.24	<1.00	0.2
249	63	M	MA	<0.20	<1.00	0.05	<1.00	0.2
250	61	F	TN	0.33	<1.00	0.33	<1.00	0.2
251	58	F	OK	<0.20	<1.00	0.05	<1.00	0.2
252	78	M	NJ	1.33	<1.00	1.33	<1.00	0.2
253	62	M	CT	<0.20	<1.00	0.05	<1.00	0.2
254	66	F	IN	<0.20	NA	0.05	NA	NA
255	65	F	CA	<0.20	<1.00	0.05	<1.00	0.2
256	55	M	MI	<0.20	<1.00	0.05	<1.00	0.2
257	31	M	MO	<0.20	<1.00	0.05	<1.00	0.2
258	56	M	TN	<0.20	<1.00	0.05	<1.00	0.2
259	71	F	IN	43.85	NA	43.85	NA	NA
260	72	M	IN	<0.20	NA	0.05	NA	NA
261	73	M	IN	<0.20	<1.00	0.05	<1.00	0.2
262	71	F	IN	<0.20	<1.00	0.05	<1.00	0.2
263	60	M	CA	<0.20	<1.00	0.05	<1.00	0.2
264	55	M	IN	<0.20	<1.00	0.05	<1.00	0.2
265	47	F	FL	<0.20	<1.00	0.05	<1.00	0.2
266	77	F	TN	<0.20	<1.00	0.05	<1.00	0.2
267	70	F	MO	<0.20	<1.00	0.05	<1.00	0.2
268	66	F	CT	<0.20	<1.00	0.05	<1.00	0.2
269	59	F	FL	<0.20	<1.00	0.05	<1.00	0.2
270	68	M	FL	<0.20	<1.00	0.05	<1.00	0.2
271	68	M	NJ	<0.20	<1.00	0.05	<1.00	0.2
272	43	M	IN	<0.20	<1.00	0.05	<1.00	0.2
273	54	F	MA	1.06	<1.00	1.06	<1.00	0.2
274	89	M	NY	<0.20	<1.00	0.05	<1.00	0.2
275	62	F	NY	<0.20	<1.00	0.05	<1.00	0.2
276	52	F	MA	<0.20	<1.00	0.05	<1.00	0.2
277	70	F	FL	<0.20	<1.00	0.05	<1.00	0.2
278	90	M	NJ	<0.20	<1.00	0.05	<1.00	0.2
279	55	M	NJ	<0.20	<1.00	0.05	<1.00	0.2
280	47	M	CO	<0.20	<1.00	0.05	<1.00	0.2
281	67	M	NY	0.2	<1.00	0.2	<1.00	0.2
282	68	F	NJ	<0.20	<1.00	0.05	<1.00	0.2
283	42	F	FL	5.6	<1.00	5.6	<1.00	0.2
284	57	M	NY	<0.20	<1.00	0.05	<1.00	0.2
285	54	F	NC	<0.20	<1.00	0.05	<1.00	0.2
286	71	M	NY	<0.20	<1.00	0.05	<1.00	0.2
287	72	F	NJ	<0.20	<1.00	0.05	<1.00	0.2
288	50	M	MO	<0.20	<1.00	0.05	<1.00	0.2
289	40	M	NY	<0.20	<1.00	0.05	<1.00	0.2
290	63	M	FL	<0.20	<1.00	0.05	<1.00	0.2
291	48	M	IN	<0.20	<1.00	0.05	<1.00	0.2
292	75	M	CA	<0.20	<1.00	0.05	<1.00	0.2
293	76	M	CA	<0.20	<1.00	0.05	<1.00	0.2
294	79	M	IN	<0.20	<1.00	0.05	<1.00	0.2
295	58	M	TN	<0.20	<1.00	0.05	<1.00	0.2
296	77	M	NY	<0.20	<1.00	0.05	<1.00	0.2
297	65	M	FL	<0.20	<1.00	0.05	<1.00	0.2
298	74	M	CT	<0.20	<1.00	0.05	<1.00	0.2
299	60	F	IN	<0.20	<1.00	0.05	<1.00	0.2
300	62	F	MA	<0.20	<1.00	0.05	<1.00	0.2
301	52	F	NY	<0.20	<1.00	0.05	<1.00	0.2
302	72	M	NY	<0.20	NA	0.05	NA	NA
303	84	F	MO	<0.20	1.38	0.05	1.38	1.38
304	71	F	MA	<0.20	<1.00	0.05	<1.00	0.2
305	58	F	CA	<0.20	<1.00	0.05	<1.00	0.2
306	69	M	MO	>100.00	>10.00	110	>10.00	15
307	56	F	MA	<0.20	<1.00	0.05	<1.00	0.2
308	49	F	MA	<0.20	<1.00	0.05	<1.00	0.2
309	52	M	MO	61.39	<1.00	61.39	<1.00	0.2
310	77	M	MO	<0.20	<1.00	0.05	<1.00	0.2
311	72	M	NJ	<0.20	<1.00	0.05	<1.00	0.2
312	47	F	MO	<0.20	<1.00	0.05	<1.00	0.2
313	90	F	NY	<0.20	<1.00	0.05	<1.00	0.2
314	54	F	CA	<0.20	<1.00	0.05	<1.00	0.2
315	62	F	MO	<0.20	<1.00	0.05	<1.00	0.2
316	74	M	CA	0.21	<1.00	0.21	<1.00	0.2
317	74	F	MA	<0.20	<1.00	0.05	<1.00	0.2
318	55	M	CA	<0.20	<1.00	0.05	<1.00	0.2
319	69	M	NY	<0.20	<1.00	0.05	<1.00	0.2
320	77	F	FL	5.5	<1.00	5.5	<1.00	0.2
321	53	F	MA	<0.20	<1.00	0.05	<1.00	0.2
322	72	F	NJ	<0.20	<1.00	0.05	<1.00	0.2
323	54	F	CA	<0.20	<1.00	0.05	<1.00	0.2
324	65	F	NJ	<0.20	<1.00	0.05	<1.00	0.2
325	79	F	MO	<0.20	<1.00	0.05	<1.00	0.2
326	40	F	AR	<0.20	NA	0.05	NA	NA
327	54	F	CA	<0.20	<1.00	0.05	<1.00	0.2
328	50	M	MA	<0.20	<1.00	0.05	<1.00	0.2
329	51	F	AR	<0.20	NA	0.05	NA	NA
330	70	M	MO	<0.20	<1.00	0.05	<1.00	0.2
331	51	M	AR	<0.20	NA	0.05	NA	NA
332	62	M	NY	<0.20	NA	0.05	NA	NA
333	52	M	MA	<0.20	<1.00	0.05	<1.00	0.2
334	64	F	MA	<0.20	<1.00	0.05	<1.00	0.2
335	44	F	CA	<0.20	<1.00	0.05	<1.00	0.2
336	72	F	CA	<0.20	<1.00	0.05	<1.00	0.2
337	44	M	TN	<0.20	<1.00	0.05	<1.00	0.2
338	50	F	GA	<0.20	<1.00	0.05	<1.00	0.2
339	65	F	CA	<0.20	<1.00	0.05	<1.00	0.2
340	71	M	NJ	<0.20	<1.00	0.05	<1.00	0.2
341	68	M	MO	<0.20	<1.00	0.05	<1.00	0.2
342	68	F	OK	<0.20	<1.00	0.05	<1.00	0.2
343	45	M	NY	0.41	<1.00	0.41	<1.00	0.2
344	71	F	MA	<0.20	<1.00	0.05	<1.00	0.2
345	61	M	CA	<0.20	<1.00	0.05	<1.00	0.2
346	58	M	FL	<0.20	<1.00	0.05	<1.00	0.2
347	51	M	IN	<0.20	<1.00	0.05	<1.00	0.2
348	49	M	CT	0.23	<1.00	0.23	<1.00	0.2
349	78	F	MO	34.25	<1.00	34.25	<1.00	0.2
350	65	M	CA	<0.20	<1.00	0.05	<1.00	0.2
351	72	F	NJ	<0.20	<1.00	0.05	<1.00	0.2
352	61	F	CA	<0.20	<1.00	0.05	<1.00	0.2
353	60	M	NY	<0.20	<1.00	0.05	<1.00	0.2
354	80	M	FL	<0.20	<1.00	0.05	<1.00	0.2
355	61	F	MO	<0.20	<1.00	0.05	<1.00	0.2
356	65	F	MA	<0.20	<1.00	0.05	<1.00	0.2
357	75	M	CA	<0.20	NA	0.05	NA	NA
358	73	F	CA	<0.20	<1.00	0.05	<1.00	0.2
359	72	M	CA	<0.20	<1.00	0.05	<1.00	0.2
360	67	F	MO	<0.20	<1.00	0.05	<1.00	0.2
361	59	M	FL	<0.20	<1.00	0.05	<1.00	0.2
362	67	F	FL	<0.20	<1.00	0.05	<1.00	0.2
363	52	F	TX	<0.20	<1.00	0.05	<1.00	0.2
364	55	F	MA	7.37	<1.00	7.37	<1.00	0.2
365	58	M	CA	<0.20	<1.00	0.05	<1.00	0.2
366	51	F	OR	<0.20	<1.00	0.05	<1.00	0.2
367	61	M	CT	56.21	<1.00	56.21	<1.00	0.2
368	71	M	MA	<0.20	<1.00	0.05	<1.00	0.2
369	75	F	CA	<0.20	<1.00	0.05	<1.00	0.2
370	78	M	CA	2.79	<1.00	2.79	<1.00	0.2
371	63	F	OK	<0.20	<1.00	0.05	<1.00	0.2
372	45	F	CA	<0.20	NA	0.05	NA	NA
373	70	M	MO	<0.20	<1.00	0.05	<1.00	0.2
374	63	M	NY	<0.20	<1.00	0.05	<1.00	0.2
375	60	M	IA	<0.20	<1.00	0.05	<1.00	0.2
376	46	M	MA	<0.20	<1.00	0.05	<1.00	0.2
377	78	F	CA	<0.20	<1.00	0.05	<1.00	0.2
378	59	M	MA	69.27	1.09	69.27	1.09	1.09
379	55	F	CA	<0.20	<1.00	0.05	<1.00	0.2
380	82	M	CA	<0.20	<1.00	0.05	<1.00	0.2
381	62	F	CT	<0.20	<1.00	0.05	<1.00	0.2
382	68	M	MO	<0.20	<1.00	0.05	<1.00	0.2
383	45	F	MI	<0.20	<1.00	0.05	<1.00	0.2
384	74	M	TX	<0.20	NA	0.05	NA	NA
385	59	M	CA	<0.20	<1.00	0.05	<1.00	0.2
386	50	F	NY	0.28	NA	0.28	NA	NA
387	48	F	MI	<0.20	<1.00	0.05	<1.00	0.2
388	60	F	CA	<0.20	1.29	0.05	1.29	1.29
389	57	F	TX	<0.20	<1.00	0.05	<1.00	0.2
390	70	M	FL	65.3	3.41	65.3	3.41	3.41
391	60	F	MA	<0.20	<1.00	0.05	<1.00	0.2
392	50	M	CA	<0.20	<1.00	0.05	<1.00	0.2
393	61	F	CA	<0.20	<1.00	0.05	<1.00	0.2
394	70	F	NJ	<0.20	<1.00	0.05	<1.00	0.2
395	53	M	NE	<0.20	<1.00	0.05	<1.00	0.2
396	64	M	MA	<0.20	<1.00	0.05	<1.00	0.2
397	67	M	CT	<0.20	<1.00	0.05	<1.00	0.2
398	80	M	MO	<0.20	<1.00	0.05	<1.00	0.2
399	61	F	IA	<0.20	<1.00	0.05	<1.00	0.2
400	87	F	CA	0.36	<1.00	0.36	<1.00	0.2
401	79	F	MO	<0.20	<1.00	0.05	<1.00	0.2
402	71	M	NY	<0.20	<1.00	0.05	<1.00	0.2
403	55	F	CA	<0.20	<1.00	0.05	<1.00	0.2
404	61	F	MA	<0.20	<1.00	0.05	<1.00	0.2
405	72	M	IN	<0.20	<1.00	0.05	<1.00	0.2
406	68	M	TN	<0.20	<1.00	0.05	<1.00	0.2
407	55	M	CA	<0.20	<1.00	0.05	<1.00	0.2
408	87	M	MO	<0.20	<1.00	0.05	<1.00	0.2
409	50	F	OR	<0.20	<1.00	0.05	<1.00	0.2
410	79	F	NJ	<0.20	<1.00	0.05	<1.00	0.2
411	68	F	NJ	<0.20	<1.00	0.05	<1.00	0.2
412	58	F	MA	<0.20	<1.00	0.05	<1.00	0.2
413	44	F	NV	<0.20	<1.00	0.05	<1.00	0.2
414	29	M	CA	<0.20	<1.00	0.05	<1.00	0.2
415	77	M	CA	<0.20	NA	0.05	NA	NA
416	82	M	CA	<0.20	<1.00	0.05	<1.00	0.2
417	68	F	NJ	2.18	<1.00	2.18	<1.00	0.2
418	55	F	CA	0.57	<1.00	0.57	<1.00	0.2
419	40	F	IN	<0.20	<1.00	0.05	<1.00	0.2
420	72	M	CA	<0.20	<1.00	0.05	<1.00	0.2
421	76	F	MO	<0.20	<1.00	0.05	<1.00	0.2
422	77	M	MO	0.33	<1.00	0.33	<1.00	0.2
423	67	M	NJ	<0.20	<1.00	0.05	<1.00	0.2
424	54	M	MA	<0.20	NA	0.05	NA	NA
425	58	M	NJ	<0.20	<1.00	0.05	<1.00	0.2
426	74	F	OK	<0.20	<1.00	0.05	<1.00	0.2
427	53	M	MA	<0.20	<1.00	0.05	<1.00	0.2
428	40	M	IA	<0.20	<1.00	0.05	<1.00	0.2
429	69	M	TN	<0.20	<1.00	0.05	<1.00	0.2
430	64	F	OR	<0.20	<1.00	0.05	<1.00	0.2
431	68	M	OR	0.52	<1.00	0.52	<1.00	0.2
432	81	F	NJ	<0.20	<1.00	0.05	<1.00	0.2
433	68	F	OK	<0.20	<1.00	0.05	<1.00	0.2
434	57	M	CA	<0.20	<1.00	0.05	<1.00	0.2
435	65	F	NJ	<0.20	<1.00	0.05	<1.00	0.2
436	49	M	NV	<0.20	<1.00	0.05	<1.00	0.2
437	55	F	CA	67.65	<1.00	67.65	<1.00	0.2
438	76	M	FL	<0.20	<1.00	0.05	<1.00	0.2
439	70	F	CA	<0.20	<1.00	0.05	<1.00	0.2
440	43	F	OR	<0.20	NA	0.05	NA	NA
441	55	M	IN	<0.20	<1.00	0.05	<1.00	0.2
442	67	F	MO	<0.20	<1.00	0.05	<1.00	0.2
443	63	M	NY	<0.20	<1.00	0.05	<1.00	0.2
444	65	M	CA	<0.20	<1.00	0.05	<1.00	0.2
445	80	F	NJ	<0.20	<1.00	0.05	<1.00	0.2
446	80	F	NJ	<0.20	<1.00	0.05	<1.00	0.2
447	64	M	IA	7.84	<1.00	7.84	<1.00	0.2
448	53	M	NY	<0.20	<1.00	0.05	<1.00	0.2
449	63	M	OR	<0.20	<1.00	0.05	<1.00	0.2
450	86	M	MO	0.2	<1.00	0.2	<1.00	0.2
451	58	F	CA	<0.20	<1.00	0.05	<1.00	0.2
452	70	F	CA	<0.20	<1.00	0.05	<1.00	0.2
453	58	M	MA	<0.20	<1.00	0.05	<1.00	0.2
454	54	F	FL	<0.20	<1.00	0.05	<1.00	0.2
455	62	M	FL	<0.20	<1.00	0.05	<1.00	0.2
456	75	M	CA	<0.20	<1.00	0.05	<1.00	0.2
457	51	M	OR	<0.20	<1.00	0.05	<1.00	0.2
458	58	M	MA	<0.20	<1.00	0.05	<1.00	0.2
459	70	F	CA	<0.20	<1.00	0.05	<1.00	0.2
460	51	F	OR	<0.20	<1.00	0.05	<1.00	0.2
461	54	M	SC	<0.20	<1.00	0.05	<1.00	0.2
462	84	F	MO	<0.20	<1.00	0.05	<1.00	0.2
463	52	M	MO	<0.20	<1.00	0.05	<1.00	0.2
464	63	F	TX	<0.20	<1.00	0.05	<1.00	0.2
465	71	M	CA	0.98	NA	0.98	NA	NA
466	69	M	TN	<0.20	<1.00	0.05	<1.00	0.2
467	64	M	CA	<0.20	<1.00	0.05	<1.00	0.2
468	68	F	MO	0.87	<1.00	0.87	<1.00	0.2
469	40	M	MA	<0.20	<1.00	0.05	<1.00	0.2
470	68	M	CA	<0.20	<1.00	0.05	<1.00	0.2
471	81	F	MO	<0.20	<1.00	0.05	<1.00	0.2
472	71	F	MA	<0.20	<1.00	0.05	<1.00	0.2
473	55	F	CT	<0.20	<1.00	0.05	<1.00	0.2
474	59	M	MO	<0.20	<1.00	0.05	<1.00	0.2
475	59	M	IN	4.75	NA	4.75	NA	NA
476	60	F	NJ	<0.20	<1.00	0.05	<1.00	0.2
477	74	F	NJ	0.27	<1.00	0.27	<1.00	0.2
478	74	F	AL	<0.20	<1.00	0.05	<1.00	0.2
479	58	F	CA	<0.20	<1.00	0.05	<1.00	0.2
480	51	M	MO	<0.20	<1.00	0.05	<1.00	0.2
481	66	M	MA	<0.20	<1.00	0.05	<1.00	0.2
482	23	F	MA	<0.20	<1.00	0.05	<1.00	0.2
483	52	F	CA	<0.20	<1.00	0.05	<1.00	0.2
484	69	F	MO	<0.20	<1.00	0.05	<1.00	0.2
485	56	F	CA	<0.20	<1.00	0.05	<1.00	0.2
486	65	M	CA	<0.20	<1.00	0.05	<1.00	0.2
487	66	F	CA	<0.20	<1.00	0.05	<1.00	0.2
488	84	F	NJ	<0.20	<1.00	0.05	<1.00	0.2
489	71	M	IN	21.75	6.26	21.75	6.26	6.26
490	82	M	MO	<0.20	<1.00	0.05	<1.00	0.2
491	74	F	MO	<0.20	<1.00	0.05	<1.00	0.2
492	73	F	NJ	<0.20	<1.00	0.05	<1.00	0.2
493	60	F	MO	<0.20	<1.00	0.05	<1.00	0.2
494	51	F	CA	<0.20	<1.00	0.05	<1.00	0.2
495	67	M	IN	<0.20	<1.00	0.05	<1.00	0.2
496	50	M	CA	<0.20	<1.00	0.05	<1.00	0.2
497	54	F	OK	<0.20	<1.00	0.05	<1.00	0.2
498	58	F	CT	<0.20	<1.00	0.05	<1.00	0.2
499	50	M	MI	<0.20	<1.00	0.05	<1.00	0.2
500	66	M	NJ	<0.20	<1.00	0.05	<1.00	0.2
501	77	M	NJ	5.46	<1.00	5.46	<1.00	0.2
502	54	M	CA	<0.20	<1.00	0.05	<1.00	0.2
503	57	F	CA	<0.20	<1.00	0.05	<1.00	0.2
504	55	F	CT	<0.20	<1.00	0.05	<1.00	0.2
505	50	M	OR	9	<1.00	9	<1.00	0.2
506	45	M	MA	83.42	>10.00	83.42	>10.00	15
507	67	M	FL	<0.20	<1.00	0.05	<1.00	0.2
508	56	M	CT	<0.20	<1.00	0.05	<1.00	0.2
509	54	F	CT	1.21	<1.00	1.21	<1.00	0.2
510	64	M	CA	<0.20	<1.00	0.05	<1.00	0.2
511	80	M	MO	<0.20	<1.00	0.05	<1.00	0.2
512	48	M	CA	<0.20	<1.00	0.05	<1.00	0.2
513	47	F	CA	<0.20	<1.00	0.05	<1.00	0.2
514	55	M	OR	<0.20	<1.00	0.05	<1.00	0.2
515	79	M	TN	<0.20	<1.00	0.05	<1.00	0.2
516	23	F	CA	<0.20	<1.00	0.05	<1.00	0.2
517	50	F	CA	<0.20	<1.00	0.05	<1.00	0.2
518	73	M	MA	<0.20	<1.00	0.05	<1.00	0.2
519	54	M	CA	<0.20	<1.00	0.05	<1.00	0.2
520	89	M	MO	<0.20	<1.00	0.05	<1.00	0.2
521	74	F	CA	<0.20	<1.00	0.05	<1.00	0.2
522	74	M	CA	<0.20	<1.00	0.05	<1.00	0.2
523	61	M	CA	<0.20	NA	0.05	NA	NA
524	61	M	CA	<0.20	<1.00	0.05	<1.00	0.2
525	48	M	CA	<0.20	<1.00	0.05	<1.00	0.2
526	57	M	CA	<0.20	<1.00	0.05	<1.00	0.2
527	67	F	NJ	<0.20	<1.00	0.05	<1.00	0.2
528	81	M	MA	<0.20	<1.00	0.05	<1.00	0.2
529	59	F	MA	0.23	<1.00	0.23	<1.00	0.2
530	61	M	IN	<0.20	<1.00	0.05	<1.00	0.2
531	61	M	CA	<0.20	<1.00	0.05	<1.00	0.2
532	56	F	OR	<0.20	<1.00	0.05	<1.00	0.2
533	67	F	CA	<0.20	<1.00	0.05	<1.00	0.2
534	67	F	CA	<0.20	<1.00	0.05	<1.00	0.2
535	72	F	CA	<0.20	<1.00	0.05	<1.00	0.2
536	61	M	CA	<0.20	<1.00	0.05	<1.00	0.2
537	41	M	FL	<0.20	<1.00	0.05	<1.00	0.2
538	47	M	CA	<0.20	<1.00	0.05	<1.00	0.2
539	63	M	CA	<0.20	<1.00	0.05	<1.00	0.2
540	53	F	NJ	<0.20	<1.00	0.05	<1.00	0.2
541	19	F	NJ	<0.20	<1.00	0.05	<1.00	0.2
542	65	M	NJ	<0.20	<1.00	0.05	<1.00	0.2
543	42	F	CT	<0.20	<1.00	0.05	<1.00	0.2
544	58	F	MA	<0.20	<1.00	0.05	<1.00	0.2
545	75	M	CA	<0.20	<1.00	0.05	<1.00	0.2
546	81	M	CT	<0.20	<1.00	0.05	<1.00	0.2
547	73	M	NJ	<0.20	<1.00	0.05	<1.00	0.2
548	68	F	IN	0.33	<1.00	0.33	<1.00	0.2
549	58	F	IN	<0.20	<1.00	0.05	<1.00	0.2
550	64	F	NE	<0.20	<1.00	0.05	<1.00	0.2
551	63	F	CA	<0.20	<1.00	0.05	<1.00	0.2
552	60	F	CT	<0.20	<1.00	0.05	<1.00	0.2
553	58	F	FL	<0.20	<1.00	0.05	<1.00	0.2
554	28	F	SC	<0.20	<1.00	0.05	<1.00	0.2
555	57	M	CA	<0.20	<1.00	0.05	<1.00	0.2
556	56	F	OK	<0.20	<1.00	0.05	<1.00	0.2
557	74	M	CA	<0.20	<1.00	0.05	<1.00	0.2
558	71	M	CT	<0.20	<1.00	0.05	<1.00	0.2
559	56	F	AR	<0.20	<1.00	0.05	<1.00	0.2
560	54	F	NJ	<0.20	<1.00	0.05	<1.00	0.2
561	61	M	CA	<0.20	<1.00	0.05	<1.00	0.2
562	51	F	CA	<0.20	<1.00	0.05	<1.00	0.2
563	60	M	IN	61.18	<1.00	61.18	<1.00	0.2
564	75	M	NJ	<0.20	<1.00	0.05	<1.00	0.2
565	60	F	MA	<0.20	<1.00	0.05	<1.00	0.2
566	42	F	MA	<0.20	<1.00	0.05	<1.00	0.2
567	45	M	CA	<0.20	<1.00	0.05	<1.00	0.2
568	36	F	CA	<0.20	<1.00	0.05	<1.00	0.2
569	63	F	OR	<0.20	<1.00	0.05	<1.00	0.2
570	73	F	NJ	<0.20	<1.00	0.05	<1.00	0.2
571	23	F	MA	<0.20	<1.00	0.05	<1.00	0.2
572	69	F	CA	<0.20	<1.00	0.05	<1.00	0.2
573	77	M	MA	<0.20	<1.00	0.05	<1.00	0.2
574	59	M	CT	<0.20	<1.00	0.05	<1.00	0.2
575	43	M	KS	<0.20	NA	0.05	NA	NA
576	66	F	CA	<0.20	NA	0.05	NA	NA
577	33	M	FL	<0.20	<1.00	0.05	<1.00	0.2
578	82	M	MO	<0.20	<1.00	0.05	<1.00	0.2
579	60	F	CA	<0.20	<1.00	0.05	<1.00	0.2
580	21	M	CA	<0.20	<1.00	0.05	<1.00	0.2
581	78	F	CA	<0.20	<1.00	0.05	<1.00	0.2
582	78	M	CA	<0.20	<1.00	0.05	<1.00	0.2
583	52	F	OR	<0.20	NA	0.05	NA	NA
584	41	M	OR	<0.20	<1.00	0.05	<1.00	0.2
585	79	M	MO	<0.20	2.03	0.05	2.03	2.03
586	54	F	NE	<0.20	<1.00	0.05	<1.00	0.2
587	81	M	CA	<0.20	<1.00	0.05	<1.00	0.2
588	43	F	OR	<0.20	NA	0.05	NA	NA
589	69	F	AK	<0.20	<1.00	0.05	<1.00	0.2
590	84	F	MO	7.28	1.02	7.28	1.02	1.02
591	59	F	CA	<0.20	<1.00	0.05	<1.00	0.2
592	50	M	CA	<0.20	<1.00	0.05	<1.00	0.2
593	71	M	FL	<0.20	<1.00	0.05	<1.00	0.2
594	91	F	MA	<0.20	<1.00	0.05	<1.00	0.2
595	71	M	CA	<0.20	<1.00	0.05	<1.00	0.2
596	72	F	IN	<0.20	<1.00	0.05	<1.00	0.2
597	46	M	CA	<0.20	<1.00	0.05	<1.00	0.2
598	52	F	OR	<0.20	<1.00	0.05	<1.00	0.2
599	47	F	FL	<0.20	<1.00	0.05	<1.00	0.2
600	71	M	MO	14.67	<1.00	14.67	<1.00	0.2
601	77	F	MO	<0.20	<1.00	0.05	<1.00	0.2
602	77	M	MO	<0.20	<1.00	0.05	<1.00	0.2
603	50	F	OR	<0.20	<1.00	0.05	<1.00	0.2
604	82	M	KS	<0.20	<1.00	0.05	<1.00	0.2
605	52	M	CA	<0.20	<1.00	0.05	<1.00	0.2
606	84	M	NJ	<0.20	<1.00	0.05	<1.00	0.2
607	57	F	NJ	<0.20	<1.00	0.05	<1.00	0.2
608	68	M	AR	<0.20	<1.00	0.05	<1.00	0.2
609	51	M	CA	<0.20	<1.00	0.05	<1.00	0.2
610	66	F	CA	<0.20	<1.00	0.05	<1.00	0.2
611	71	F	CA	<0.20	<1.00	0.05	<1.00	0.2
612	68	F	KS	<0.20	NA	0.05	NA	NA
613	49	M	FL	<0.20	<1.00	0.05	<1.00	0.2
614	83	M	CA	<0.20	NA	0.05	NA	NA
615	85	M	CA	<0.20	<1.00	0.05	<1.00	0.2
616	56	M	CA	<0.20	<1.00	0.05	<1.00	0.2
617	57	M	CT	<0.20	<1.00	0.05	<1.00	0.2
618	71	M	MO	0.26	<1.00	0.26	<1.00	0.2
619	70	M	KS	<0.20	<1.00	0.05	<1.00	0.2
620	71	M	CT	0.28	<1.00	0.28	<1.00	0.2
621	53	F	NY	<0.20	<1.00	0.05	<1.00	0.2
622	62	F	OR	<0.20	NA	0.05	NA	NA
623	57	F	CA	<0.20	<1.00	0.05	<1.00	0.2
624	70	F	NJ	<0.20	<1.00	0.05	<1.00	0.2
625	27	M	MI	<0.20	<1.00	0.05	<1.00	0.2
626	65	M	CA	<0.20	<1.00	0.05	<1.00	0.2
627	62	F	CA	<0.20	<1.00	0.05	<1.00	0.2
628	77	F	TX	0.25	<1.00	0.25	<1.00	0.2
629	44	F	SC	<0.20	<1.00	0.05	<1.00	0.2
630	64	M	AR	<0.20	<1.00	0.05	<1.00	0.2
631	75	F	NY	<0.20	<1.00	0.05	<1.00	0.2
632	64	F	OR	<0.20	<1.00	0.05	<1.00	0.2
633	57	F	SC	<0.20	<1.00	0.05	<1.00	0.2
634	68	F	NY	<0.20	NA	0.05	NA	NA
635	78	F	NJ	<0.20	<1.00	0.05	<1.00	0.2
636	45	F	TN	<0.20	<1.00	0.05	<1.00	0.2
637	48	M	AR	<0.20	NA	0.05	NA	NA
638	60	M	IA	<0.20	<1.00	0.05	<1.00	0.2
639	55	F	CA	<0.20	<1.00	0.05	<1.00	0.2
640	72	M	KS	<0.20	<1.00	0.05	<1.00	0.2
641	38	F	SC	<0.20	<1.00	0.05	<1.00	0.2
642	57	F	IA	<0.20	<1.00	0.05	<1.00	0.2
643	69	M	MO	<0.20	<1.00	0.05	<1.00	0.2
644	55	F	CA	<0.20	<1.00	0.05	<1.00	0.2
645	70	F	IN	10.01	<1.00	10.01	<1.00	0.2
646	69	M	CA	<0.20	<1.00	0.05	<1.00	0.2
647	65	M	AL	<0.20	<1.00	0.05	<1.00	0.2
648	58	M	CA	<0.20	<1.00	0.05	<1.00	0.2
649	52	F	MO	<0.20	<1.00	0.05	<1.00	0.2
650	58	M	AL	<0.20	<1.00	0.05	<1.00	0.2
651	65	F	NY	0.33	NA	0.33	NA	NA
652	33	M	CA	<0.20	<1.00	0.05	<1.00	0.2
653	71	M	OR	<0.20	<1.00	0.05	<1.00	0.2
654	62	F	OR	<0.20	<1.00	0.05	<1.00	0.2
655	59	M	CA	<0.20	<1.00	0.05	<1.00	0.2
656	77	F	MO	<0.20	<1.00	0.05	<1.00	0.2
657	78	F	SC	<0.20	<1.00	0.05	<1.00	0.2
658	57	M	NE	<0.20	<1.00	0.05	<1.00	0.2
659	80	F	CA	<0.20	<1.00	0.05	<1.00	0.2
660	43	F	FL	<0.20	<1.00	0.05	<1.00	0.2
661	75	M	CA	<0.20	<1.00	0.05	<1.00	0.2
662	61	F	OK	<0.20	<1.00	0.05	<1.00	0.2
663	53	F	NY	<0.20	NA	0.05	NA	NA
664	75	M	MO	<0.20	<1.00	0.05	<1.00	0.2
665	68	F	OK	0.2	<1.00	0.2	<1.00	0.2
666	81	F	MO	<0.20	<1.00	0.05	<1.00	0.2
667	78	F	MA	<0.20	<1.00	0.05	<1.00	0.2
668	46	F	NE	<0.20	<1.00	0.05	<1.00	0.2
669	72	M	MO	<0.20	<1.00	0.05	<1.00	0.2
670	59	M	NY	<0.20	<1.00	0.05	<1.00	0.2
671	71	F	MO	<0.20	<1.00	0.05	<1.00	0.2
672	56	F	MO	<0.20	<1.00	0.05	<1.00	0.2
673	53	F	MA	26.66	<1.00	26.66	<1.00	0.2
674	51	F	TX	<0.20	<1.00	0.05	<1.00	0.2
675	57	M	MO	24.59	<1.00	24.59	<1.00	0.2
676	58	M	CA	<0.20	NA	0.05	NA	NA
677	62	F	CA	<0.20	<1.00	0.05	<1.00	0.2
678	56	M	IN	<0.20	<1.00	0.05	<1.00	0.2
679	55	M	OR	<0.20	<1.00	0.05	<1.00	0.2
680	66	M	MO	<0.20	<1.00	0.05	<1.00	0.2
681	43	F	CA	<0.20	<1.00	0.05	<1.00	0.2
682	68	F	NY	<0.20	<1.00	0.05	<1.00	0.2
683	62	M	CA	<0.20	<1.00	0.05	<1.00	0.2
684	63	M	KS	<0.20	<1.00	0.05	<1.00	0.2
685	63	F	OK	<0.20	<1.00	0.05	<1.00	0.2
686	47	M	MI	<0.20	<1.00	0.05	<1.00	0.2
687	61	M	TX	<0.20	<1.00	0.05	<1.00	0.2
688	73	M	CA	<0.20	<1.00	0.05	<1.00	0.2
689	84	M	KS	<0.20	<1.00	0.05	<1.00	0.2
690	42	F	MA	<0.20	<1.00	0.05	<1.00	0.2
691	65	M	NE	<0.20	<1.00	0.05	<1.00	0.2
692	54	F	CT	<0.20	<1.00	0.05	<1.00	0.2
693	56	F	CA	<0.20	<1.00	0.05	<1.00	0.2
694	81	M	CA	<0.20	NA	0.05	NA	NA
695	53	F	NY	16.93	<1.00	16.93	<1.00	0.2
696	43	M	NY	<0.20	<1.00	0.05	<1.00	0.2
697	80	M	MO	<0.20	<1.00	0.05	<1.00	0.2
698	51	F	CA	<0.20	<1.00	0.05	<1.00	0.2
699	65	M	CA	<0.20	<1.00	0.05	<1.00	0.2
700	66	F	AZ	<0.20	<1.00	0.05	<1.00	0.2
701	45	M	CT	<0.20	<1.00	0.05	<1.00	0.2
702	59	M	TX	<0.20	<1.00	0.05	<1.00	0.2
703	67	M	TN	<0.20	<1.00	0.05	<1.00	0.2
704	52	M	CA	<0.20	<1.00	0.05	<1.00	0.2
705	59	M	CT	<0.20	<1.00	0.05	<1.00	0.2
706	55	F	NY	<0.20	NA	0.05	NA	NA
707	23	F	KS	<0.20	<1.00	0.05	<1.00	0.2
708	60	F	NY	<0.20	<1.00	0.05	<1.00	0.2
709	37	M	NE	<0.20	<1.00	0.05	<1.00	0.2
710	74	M	CA	<0.20	<1.00	0.05	<1.00	0.2
711	41	M	MA	<0.20	<1.00	0.05	<1.00	0.2
712	74	M	CA	<0.20	<1.00	0.05	<1.00	0.2
713	70	F	CA	<0.20	<1.00	0.05	<1.00	0.2
714	86	M	MO	49.15	<1.00	49.15	<1.00	0.2
715	65	F	MO	<0.20	<1.00	0.05	<1.00	0.2
716	53	M	NY	0.38	<1.00	0.38	<1.00	0.2
717	43	M	CA	<0.20	<1.00	0.05	<1.00	0.2
718	70	M	OK	<0.20	<1.00	0.05	<1.00	0.2
719	76	F	NY	>100.00	<1.00	110	<1.00	0.2
720	52	M	NY	<0.20	<1.00	0.05	<1.00	0.2
721	51	F	NE	<0.20	1.07	0.05	1.07	1.07
722	69	M	CA	<0.20	NA	0.05	NA	NA
723	51	M	NE	0.24	<1.00	0.24	<1.00	0.2
724	67	M	IN	<0.20	<1.00	0.05	<1.00	0.2
725	73	M	CT	<0.20	<1.00	0.05	<1.00	0.2
726	47	M	MA	0.69	<1.00	0.69	<1.00	0.2
727	51	M	CA	<0.20	<1.00	0.05	<1.00	0.2
728	12	M	CA	<0.20	<1.00	0.05	<1.00	0.2
729	51	M	CA	<0.20	<1.00	0.05	<1.00	0.2
730	55	F	OK	<0.20	<1.00	0.05	<1.00	0.2
731	73	F	CA	4.15	<1.00	4.15	<1.00	0.2
732	56	M	TN	<0.20	<1.00	0.05	<1.00	0.2
733	46	M	FL	<0.20	<1.00	0.05	<1.00	0.2
734	65	F	OH	<0.20	<1.00	0.05	<1.00	0.2
735	64	F	OR	<0.20	<1.00	0.05	<1.00	0.2
736	64	M	OR	0.2	<1.00	0.2	<1.00	0.2
737	49	M	NE	<0.20	<1.00	0.05	<1.00	0.2
738	70	F	CT	<0.20	<1.00	0.05	<1.00	0.2
739	53	F	FL	<0.20	<1.00	0.05	<1.00	0.2
740	68	F	MO	<0.20	<1.00	0.05	<1.00	0.2
741	50	M	AR	<0.20	<1.00	0.05	<1.00	0.2
742	53	F	SC	<0.20	<1.00	0.05	<1.00	0.2
743	80	M	AR	<0.20	<1.00	0.05	<1.00	0.2
744	73	F	MI	<0.20	<1.00	0.05	<1.00	0.2
745	68	M	AR	<0.20	<1.00	0.05	<1.00	0.2
746	60	M	CT	<0.20	<1.00	0.05	<1.00	0.2
747	76	M	NE	<0.20	<1.00	0.05	<1.00	0.2
748	50	M	NY	<0.20	<1.00	0.05	<1.00	0.2
749	53	F	CT	<0.20	<1.00	0.05	<1.00	0.2
750	62	M	NY	<0.20	<1.00	0.05	<1.00	0.2
751	71	M	CA	<0.20	<1.00	0.05	<1.00	0.2
752	32	M	NY	<0.20	<1.00	0.05	<1.00	0.2
753	43	F	FL	<0.20	<1.00	0.05	<1.00	0.2
754	65	M	FL	<0.20	<1.00	0.05	<1.00	0.2
755	59	F	CA	<0.20	<1.00	0.05	<1.00	0.2
756	55	F	NJ	<0.20	<1.00	0.05	<1.00	0.2
757	72	F	CA	<0.20	<1.00	0.05	<1.00	0.2
758	81	M	SC	0.24	<1.00	0.24	<1.00	0.2
759	47	M	OR	<0.20	<1.00	0.05	<1.00	0.2
760	64	M	CA	<0.20	<1.00	0.05	<1.00	0.2
761	63	M	CA	<0.20	<1.00	0.05	<1.00	0.2
762	28	F	MA	<0.20	<1.00	0.05	<1.00	0.2
763	35	F	CA	<0.20	NA	0.05	NA	NA
764	60	F	CA	<0.20	<1.00	0.05	<1.00	0.2
765	74	M	AL	<0.20	<1.00	0.05	<1.00	0.2
766	42	M	CA	<0.20	<1.00	0.05	<1.00	0.2
767	59	F	IN	0.31	<1.00	0.31	<1.00	0.2
768	47	M	CA	<0.20	<1.00	0.05	<1.00	0.2
769	57	F	CA	<0.20	<1.00	0.05	<1.00	0.2
770	72	M	NJ	<0.20	<1.00	0.05	<1.00	0.2
771	69	M	NY	<0.20	<1.00	0.05	<1.00	0.2
772	67	F	NY	<0.20	<1.00	0.05	<1.00	0.2
773	41	F	NY	<0.20	NA	0.05	NA	NA
774	89	M	MO	2.05	<1.00	2.05	<1.00	0.2
775	63	F	OK	<0.20	<1.00	0.05	<1.00	0.2
776	47	M	CA	<0.20	<1.00	0.05	<1.00	0.2
777	79	F	CT	8.47	<1.00	8.47	<1.00	0.2
778	81	F	MO	0.57	<1.00	0.57	<1.00	0.2
779	85	M	NY	<0.20	<1.00	0.05	<1.00	0.2
780	47	F	NY	<0.20	<1.00	0.05	<1.00	0.2
781	58	F	OR	0.2	<1.00	0.2	<1.00	0.2
782	63	M	CA	<0.20	<1.00	0.05	<1.00	0.2
783	41	M	CA	<0.20	<1.00	0.05	<1.00	0.2
784	65	F	AZ	<0.20	<1.00	0.05	<1.00	0.2
785	48	F	AZ	0.26	<1.00	0.26	<1.00	0.2
786	65	M	CA	<0.20	<1.00	0.05	<1.00	0.2
787	70	M	NY	<0.20	<1.00	0.05	<1.00	0.2
788	53	F	NY	<0.20	<1.00	0.05	<1.00	0.2
789	60	M	TX	<0.20	<1.00	0.05	<1.00	0.2
790	52	M	MA	<0.20	<1.00	0.05	<1.00	0.2
791	46	M	OR	0.54	NA	0.54	NA	NA
792	46	F	IN	<0.20	<1.00	0.05	<1.00	0.2
793	39	F	OR	<0.20	NA	0.05	NA	NA
794	64	M	AL	3.07	<1.00	3.07	<1.00	0.2
795	51	F	MA	<0.20	<1.00	0.05	<1.00	0.2
796	50	M	NY	<0.20	<1.00	0.05	<1.00	0.2
797	61	F	AR	<0.20	<1.00	0.05	<1.00	0.2
798	54	M	AL	<0.20	<1.00	0.05	<1.00	0.2
799	72	F	IA	<0.20	<1.00	0.05	<1.00	0.2
800	65	M	CA	<0.20	<1.00	0.05	<1.00	0.2
801	63	M	NY	0.69	<1.00	0.69	<1.00	0.2
802	74	F	CA	<0.20	<1.00	0.05	<1.00	0.2
803	48	F	TX	<0.20	<1.00	0.05	<1.00	0.2
804	57	M	CA	<0.20	<1.00	0.05	<1.00	0.2
805	35	M	CA	0.43	<1.00	0.43	<1.00	0.2
806	77	M	MO	0.25	<1.00	0.25	<1.00	0.2
807	65	F	IA	<0.20	<1.00	0.05	<1.00	0.2
808	62	F	NY	<0.20	NA	0.05	NA	NA
809	43	M	TN	1.32	<1.00	1.32	<1.00	0.2
810	81	F	CA	<0.20	<1.00	0.05	<1.00	0.2
811	48	M	NY	<0.20	<1.00	0.05	<1.00	0.2
812	67	M	FL	<0.20	<1.00	0.05	<1.00	0.2
813	78	M	NJ	<0.20	<1.00	0.05	<1.00	0.2
814	32	F	FL	<0.20	<1.00	0.05	<1.00	0.2
815	53	M	NY	<0.20	<1.00	0.05	<1.00	0.2
816	27	F	MA	<0.20	<1.00	0.05	<1.00	0.2
817	51	F	MI	<0.20	<1.00	0.05	<1.00	0.2
818	52	M	CT	<0.20	<1.00	0.05	<1.00	0.2
819	71	M	NY	<0.20	<1.00	0.05	<1.00	0.2
820	52	F	OR	<0.20	<1.00	0.05	<1.00	0.2
821	52	F	NY	<0.20	<1.00	0.05	<1.00	0.2
822	44	F	NY	<0.20	<1.00	0.05	<1.00	0.2
823	62	M	NY	<0.20	<1.00	0.05	<1.00	0.2
824	66	M	CA	<0.20	<1.00	0.05	<1.00	0.2
825	49	F	GA	<0.20	<1.00	0.05	<1.00	0.2
826	49	M	NY	<0.20	<1.00	0.05	<1.00	0.2
827	48	F	TX	<0.20	<1.00	0.05	<1.00	0.2
828	81	M	GA	<0.20	<1.00	0.05	<1.00	0.2
829	61	M	CA	<0.20	<1.00	0.05	<1.00	0.2
830	70	M	GA	<0.20	<1.00	0.05	<1.00	0.2
831	52	M	CA	<0.20	<1.00	0.05	<1.00	0.2
832	62	M	NJ	0.76	1.02	0.76	1.02	1.02
833	65	F	NJ	<0.20	<1.00	0.05	<1.00	0.2
834	75	M	CA	<0.20	<1.00	0.05	<1.00	0.2
835	61	M	NY	<0.20	<1.00	0.05	<1.00	0.2
836	54	M	MA	<0.20	<1.00	0.05	<1.00	0.2
837	84	M	CA	<0.20	1.73	0.05	1.73	1.73
838	76	F	CA	<0.20	<1.00	0.05	<1.00	0.2
839	23	F	CA	<0.20	<1.00	0.05	<1.00	0.2
840	45	F	TX	<0.20	NA	0.05	NA	NA
841	68	F	NY	<0.20	<1.00	0.05	<1.00	0.2
842	63	M	TX	0.28	2.59	0.28	2.59	2.59
843	68	M	CA	<0.20	<1.00	0.05	<1.00	0.2
844	72	F	OR	<0.20	<1.00	0.05	<1.00	0.2
845	83	M	CA	<0.20	<1.00	0.05	<1.00	0.2
846	73	F	OR	<0.20	<1.00	0.05	<1.00	0.2
847	62	F	IN	<0.20	<1.00	0.05	<1.00	0.2
848	48	F	OR	<0.20	<1.00	0.05	<1.00	0.2
849	49	F	OR	<0.20	<1.00	0.05	<1.00	0.2
850	54	F	GA	<0.20	<1.00	0.05	<1.00	0.2
851	39	M	CA	<0.20	<1.00	0.05	<1.00	0.2
852	38	M	CA	<0.20	<1.00	0.05	<1.00	0.2
853	56	F	CA	<0.20	<1.00	0.05	<1.00	0.2
854	75	M	NY	<0.20	<1.00	0.05	<1.00	0.2
855	50	M	NY	<0.20	<1.00	0.05	<1.00	0.2
856	63	F	NY	<0.20	<1.00	0.05	<1.00	0.2
857	54	F	TN	<0.20	<1.00	0.05	<1.00	0.2
858	70	F	KS	<0.20	<1.00	0.05	<1.00	0.2
859	66	F	IA	<0.20	1.52	0.05	1.52	1.52
860	54	F	NY	<0.20	NA	0.05	NA	NA
861	50	M	NJ	<0.20	<1.00	0.05	<1.00	0.2
862	25	M	OR	<0.20	<1.00	0.05	<1.00	0.2
863	50	M	OR	<0.20	<1.00	0.05	<1.00	0.2
864	55	M	OR	<0.20	<1.00	0.05	<1.00	0.2
865	51	M	NY	<0.20	<1.00	0.05	<1.00	0.2
866	70	M	CA	<0.20	<1.00	0.05	<1.00	0.2
867	73	M	FL	<0.20	<1.00	0.05	<1.00	0.2
868	54	M	OR	<0.20	<1.00	0.05	<1.00	0.2
869	74	F	AZ	<0.20	<1.00	0.05	<1.00	0.2
870	55	F	OR	<0.20	<1.00	0.05	<1.00	0.2
871	50	M	CA	<0.20	<1.00	0.05	<1.00	0.2
872	71	M	TX	0.53	<1.00	0.53	<1.00	0.2
873	52	F	TX	<0.20	<1.00	0.05	<1.00	0.2
874	77	F	CA	<0.20	<1.00	0.05	<1.00	0.2
875	75	F	MO	<0.20	<1.00	0.05	<1.00	0.2
876	42	M	CO	<0.20	<1.00	0.05	<1.00	0.2
877	37	F	CT	<0.20	<1.00	0.05	<1.00	0.2
878	65	F	NY	0.74	<1.00	0.74	<1.00	0.2
879	62	M	TX	<0.20	<1.00	0.05	<1.00	0.2
880	71	F	CA	<0.20	DNR	0.05	DNR	NA
881	56	F	IN	<0.20	<1.00	0.05	<1.00	0.2
882	51	F	NY	4.2	<1.00	4.2	<1.00	0.2
883	75	M	NY	<0.20	<1.00	0.05	<1.00	0.2
884	61	F	NY	<0.20	NA	0.05	NA	NA
885	71	F	NY	<0.20	<1.00	0.05	<1.00	0.2
886	56	F	NY	5.56	<1.00	5.56	<1.00	0.2
887	55	F	NE	<0.20	<1.00	0.05	<1.00	0.2
888	52	F	NY	<0.20	<1.00	0.05	<1.00	0.2
889	35	F	WA	<0.20	<1.00	0.05	<1.00	0.2
890	53	F	WA	<0.20	<1.00	0.05	<1.00	0.2
891	48	M	WA	<0.20	NA	0.05	NA	NA
892	51	F	WA	0.2	NA	0.2	NA	NA
893	56	F	WA	<0.20	<1.00	0.05	<1.00	0.2
894	58	F	CA	<0.20	<1.00	0.05	<1.00	0.2
895	60	F	NY	<0.20	<1.00	0.05	<1.00	0.2
896	61	M	CA	<0.20	<1.00	0.05	<1.00	0.2
897	54	M	NJ	<0.20	<1.00	0.05	<1.00	0.2
898	54	M	TX	<0.20	<1.00	0.05	<1.00	0.2
899	56	M	CA	<0.20	<1.00	0.05	<1.00	0.2
900	78	M	TX	<0.20	<1.00	0.05	<1.00	0.2
901	66	F	OK	<0.20	<1.00	0.05	<1.00	0.2
902	60	F	TX	<0.20	<1.00	0.05	<1.00	0.2
903	50	M	CA	<0.20	<1.00	0.05	<1.00	0.2
904	58	F	NJ	0.21	<1.00	0.21	<1.00	0.2
905	37	F	TX	0.32	<1.00	0.32	<1.00	0.2
906	37	F	CA	0.24	<1.00	0.24	<1.00	0.2
907	72	M	TX	<0.20	<1.00	0.05	<1.00	0.2
908	43	M	CA	<0.20	<1.00	0.05	<1.00	0.2
909	44	M	CA	<0.20	<1.00	0.05	<1.00	0.2
910	51	M	CA	0.29	<1.00	0.29	<1.00	0.2
911	38	M	CA	<0.20	<1.00	0.05	<1.00	0.2
912	20	F	OR	<0.20	<1.00	0.05	<1.00	0.2
913	73	M	OR	<0.20	<1.00	0.05	<1.00	0.2
914	62	F	MO	<0.20	<1.00	0.05	<1.00	0.2
915	66	F	MI	<0.20	<1.00	0.05	<1.00	0.2
916	38	M	CA	<0.20	<1.00	0.05	<1.00	0.2
917	40	F	NY	<0.20	<1.00	0.05	<1.00	0.2
918	68	M	CA	<0.20	<1.00	0.05	<1.00	0.2
919	60	M	IA	<0.20	<1.00	0.05	<1.00	0.2
920	67	F	CT	<0.20	<1.00	0.05	<1.00	0.2
921	64	M	TX	<0.20	<1.00	0.05	<1.00	0.2
922	39	F	CA	<0.20	<1.00	0.05	<1.00	0.2
923	59	M	NY	<0.20	<1.00	0.05	<1.00	0.2
924	40	M	CA	<0.20	<1.00	0.05	<1.00	0.2
925	57	M	OR	<0.20	<1.00	0.05	<1.00	0.2
926	41	M	CA	<0.20	<1.00	0.05	<1.00	0.2
927	65	F	NM	0.33	<1.00	0.33	<1.00	0.2
928	42	F	CA	<0.20	<1.00	0.05	<1.00	0.2
929	59	M	NY	<0.20	<1.00	0.05	<1.00	0.2
930	79	M	CA	<0.20	<1.00	0.05	<1.00	0.2
931	56	M	CA	<0.20	<1.00	0.05	<1.00	0.2
932	29	M	CA	<0.20	<1.00	0.05	<1.00	0.2
933	41	M	CA	<0.20	<1.00	0.05	<1.00	0.2
934	39	M	CA	<0.20	<1.00	0.05	<1.00	0.2
935	42	M	CA	<0.20	<1.00	0.05	<1.00	0.2
936	55	F	TX	<0.20	<1.00	0.05	<1.00	0.2
937	52	M	CA	<0.20	<1.00	0.05	<1.00	0.2
938	59	M	CA	0.41	<1.00	0.41	<1.00	0.2
939	35	M	CA	<0.20	<1.00	0.05	<1.00	0.2
940	60	M	CA	<0.20	<1.00	0.05	<1.00	0.2
941	51	M	HI	<0.20	<1.00	0.05	<1.00	0.2
942	48	M	NY	<0.20	<1.00	0.05	<1.00	0.2
943	72	M	NY	<0.20	<1.00	0.05	<1.00	0.2
944	59	M	OR	<0.20	<1.00	0.05	<1.00	0.2
945	38	F	TX	<0.20	<1.00	0.05	<1.00	0.2
946	52	M	CA	<0.20	2.03	0.05	2.03	2.03
947	69	F	CA	<0.20	<1.00	0.05	<1.00	0.2
948	42	M	CA	<0.20	<1.00	0.05	<1.00	0.2
949	52	M	TX	<0.20	<1.00	0.05	<1.00	0.2
950	63	F	CA	<0.20	<1.00	0.05	<1.00	0.2
951	41	M	TX	<0.20	<1.00	0.05	<1.00	0.2
952	55	F	CA	<0.20	NA	0.05	NA	NA
953	58	F	MO	3.49	<1.00	3.49	<1.00	0.2
954	70	M	CT	<0.20	<1.00	0.05	<1.00	0.2
955	55	F	CA	<0.20	<1.00	0.05	<1.00	0.2
956	58	F	NY	<0.20	NA	0.05	NA	NA
957	45	F	TX	<0.20	<1.00	0.05	<1.00	0.2
958	70	M	TX	<0.20	<1.00	0.05	<1.00	0.2
959	73	M	CA	<0.20	NA	0.05	NA	NA
960	48	M	CA	<0.20	<1.00	0.05	<1.00	0.2
961	69	M	TX	<0.20	<1.00	0.05	<1.00	0.2
962	57	M	CA	<0.20	<1.00	0.05	<1.00	0.2
963	48	M	TX	<0.20	<1.00	0.05	<1.00	0.2
964	74	M	TX	<0.20	<1.00	0.05	<1.00	0.2
965	33	M	NY	<0.20	<1.00	0.05	<1.00	0.2
966	68	M	OR	<0.20	<1.00	0.05	<1.00	0.2
967	72	M	CA	<0.20	<1.00	0.05	<1.00	0.2
968	34	M	CT	<0.20	<1.00	0.05	<1.00	0.2
969	49	M	CA	<0.20	<1.00	0.05	<1.00	0.2
970	70	F	MO	<0.20	<1.00	0.05	<1.00	0.2
971	71	M	MO	0.6	<1.00	0.6	<1.00	0.2
972	27	F	OR	<0.20	<1.00	0.05	<1.00	0.2
973	67	M	TX	<0.20	<1.00	0.05	<1.00	0.2
974	78	M	TX	<0.20	<1.00	0.05	<1.00	0.2
975	50	M	CA	<0.20	1.18	0.05	1.18	1.18
976	33	F	TN	<0.20	<1.00	0.05	<1.00	0.2
977	71	F	NJ	<0.20	<1.00	0.05	<1.00	0.2
978	67	M	WA	<0.20	<1.00	0.05	<1.00	0.2
979	56	F	CA	<0.20	<1.00	0.05	<1.00	0.2
980	79	M	UT	<0.20	<1.00	0.05	<1.00	0.2
981	67	M	IN	<0.20	<1.00	0.05	<1.00	0.2
982	54	M	CA	<0.20	<1.00	0.05	<1.00	0.2
983	40	M	TX	<0.20	<1.00	0.05	<1.00	0.2
984	56	F	WA	<0.20	<1.00	0.05	<1.00	0.2
985	67	F	CA	1.17	<1.00	1.17	<1.00	0.2
986	73	F	TX	<0.20	<1.00	0.05	<1.00	0.2
987	73	M	OR	<0.20	<1.00	0.05	<1.00	0.2
988	61	M	MO	<0.20	<1.00	0.05	<1.00	0.2
989	81	M	WA	<0.20	<1.00	0.05	<1.00	0.2
990	63	F	UT	<0.20	<1.00	0.05	<1.00	0.2
991	34	M	CA	<0.20	<1.00	0.05	<1.00	0.2
992	49	F	OR	<0.20	<1.00	0.05	<1.00	0.2
993	70	M	CA	<0.20	<1.00	0.05	<1.00	0.2
994	36	M	CA	<0.20	<1.00	0.05	<1.00	0.2
995	43	M	CA	<0.20	<1.00	0.05	<1.00	0.2
996	67	F	CA	<0.20	<1.00	0.05	<1.00	0.2
997	61	M	NY	36.79	1.98	36.79	1.98	1.98
998	81	F	OR	<0.20	<1.00	0.05	<1.00	0.2
999	48	M	CA	<0.20	1.09	0.05	1.09	1.09
1000	44	M	WA	<0.20	<1.00	0.05	<1.00	0.2
1001	65	F	TX	<0.20	<1.00	0.05	<1.00	0.2
1002	53	F	WA	<0.20	<1.00	0.05	<1.00	0.2
1003	24	M	MO	0.55	<1.00	0.55	<1.00	0.2
1004	37	F	AR	<0.20	<1.00	0.05	<1.00	0.2
1005	72	M	TX	<0.20	<1.00	0.05	<1.00	0.2
1006	78	M	TX	<0.20	<1.00	0.05	<1.00	0.2
1007	63	M	TX	<0.20	<1.00	0.05	<1.00	0.2
1008	49	F	OH	<0.20	<1.00	0.05	<1.00	0.2
1009	50	M	OH	<0.20	<1.00	0.05	<1.00	0.2
1010	81	M	TX	<0.20	<1.00	0.05	<1.00	0.2
1011	47	M	CA	<0.20	<1.00	0.05	<1.00	0.2
1012	56	M	OR	<0.20	NA	0.05	NA	NA
1013	51	F	OR	<0.20	<1.00	0.05	<1.00	0.2
1014	50	M	CA	<0.20	<1.00	0.05	<1.00	0.2
1015	65	F	CA	<0.20	<1.00	0.05	<1.00	0.2
1016	68	M	NJ	<0.20	<1.00	0.05	<1.00	0.2
1017	49	M	CA	<0.20	<1.00	0.05	<1.00	0.2
1018	62	F	NH	0.27	<1.00	0.27	<1.00	0.2
1019	45	F	OR	<0.20	<1.00	0.05	<1.00	0.2
1020	34	M	CA	<0.20	<1.00	0.05	<1.00	0.2
1021	69	M	CA	<0.20	<1.00	0.05	<1.00	0.2
1022	57	M	NY	<0.20	<1.00	0.05	<1.00	0.2
1023	67	F	CT	<0.20	<1.00	0.05	<1.00	0.2
1024	69	M	CT	<0.20	<1.00	0.05	<1.00	0.2
1025	52	M	ME	<0.20	<1.00	0.05	<1.00	0.2
1026	58	M	CA	<0.20	<1.00	0.05	<1.00	0.2
1027	56	F	WA	<0.20	<1.00	0.05	<1.00	0.2
1028	58	F	OR	<0.20	<1.00	0.05	<1.00	0.2
1029	60	F	TX	<0.20	<1.00	0.05	<1.00	0.2
1030	60	M	CA	<0.20	<1.00	0.05	<1.00	0.2
1031	71	F	NJ	<0.20	<1.00	0.05	<1.00	0.2
1032	37	M	CA	<0.20	<1.00	0.05	<1.00	0.2
1033	82	F	NY	<0.20	<1.00	0.05	<1.00	0.2
1034	25	M	CA	<0.20	<1.00	0.05	<1.00	0.2
1035	71	M	CA	<0.20	<1.00	0.05	<1.00	0.2
1036	69	F	OR	<0.20	<1.00	0.05	<1.00	0.2
1037	48	F	OR	<0.20	<1.00	0.05	<1.00	0.2
1038	54	F	WA	<0.20	<1.00	0.05	<1.00	0.2
1039	55	F	CA	<0.20	<1.00	0.05	<1.00	0.2
1040	61	M	OR	<0.20	<1.00	0.05	<1.00	0.2
1041	65	M	TX	<0.20	<1.00	0.05	<1.00	0.2
1042	63	M	CA	<0.20	<1.00	0.05	<1.00	0.2
1043	43	M	CA	<0.20	<1.00	0.05	<1.00	0.2
1044	62	F	CA	<0.20	<1.00	0.05	<1.00	0.2
1045	64	M	NY	<0.20	<1.00	0.05	<1.00	0.2
1046	57	M	NY	<0.20	<1.00	0.05	<1.00	0.2
1047	40	F	WA	<0.20	<1.00	0.05	<1.00	0.2
1048	74	M	TX	<0.20	<1.00	0.05	<1.00	0.2
1049	61	F	OR	<0.20	<1.00	0.05	<1.00	0.2
1050	60	F	ME	<0.20	<1.00	0.05	<1.00	0.2
1051	60	F	TX	<0.20	<1.00	0.05	<1.00	0.2
1052	52	F	TX	2.22	<1.00	2.22	<1.00	0.2
1053	53	M	NY	<0.20	<1.00	0.05	<1.00	0.2
1054	54	F	MA	<0.20	<1.00	0.05	<1.00	0.2
1055	63	F	TX	<0.20	<1.00	0.05	<1.00	0.2
1056	56	F	OK	<0.20	<1.00	0.05	<1.00	0.2
1057	50	M	WA	<0.20	<1.00	0.05	<1.00	0.2
1058	67	F	OR	9.45	<1.00	9.45	<1.00	0.2
1059	78	F	TX	<0.20	<1.00	0.05	<1.00	0.2
1060	80	F	TX	<0.20	<1.00	0.05	<1.00	0.2
1061	58	F	CA	<0.20	<1.00	0.05	<1.00	0.2
1062	57	F	TX	<0.20	<1.00	0.05	<1.00	0.2
1063	69	M	NY	<0.20	<1.00	0.05	<1.00	0.2
1064	52	M	CA	<0.20	<1.00	0.05	<1.00	0.2
1065	57	M	NY	<0.20	<1.00	0.05	<1.00	0.2
1066	51	M	NY	<0.20	<1.00	0.05	<1.00	0.2
1067	55	F	NE	<0.20	<1.00	0.05	<1.00	0.2
1068	61	F	TX	<0.20	<1.00	0.05	<1.00	0.2
1069	70	F	GA	<0.20	<1.00	0.05	<1.00	0.2
1070	76	M	WA	<0.20	<1.00	0.05	<1.00	0.2
1071	66	M	CA	7.36	<1.00	7.36	<1.00	0.2
1072	75	M	OH	<0.20	<1.00	0.05	<1.00	0.2
1073	66	F	CA	<0.20	<1.00	0.05	<1.00	0.2
1074	37	F	CA	<0.20	NA	0.05	NA	NA
1075	43	M	CA	<0.20	<1.00	0.05	<1.00	0.2
1076	61	M	NY	1.29	<1.00	1.29	<1.00	0.2
1077	21	M	MO	<0.20	<1.00	0.05	<1.00	0.2
1078	46	F	AL	<0.20	<1.00	0.05	<1.00	0.2
1079	88	F	MO	<0.20	<1.00	0.05	<1.00	0.2
1080	70	M	OH	<0.20	<1.00	0.05	<1.00	0.2
1081	53	F	OR	<0.20	<1.00	0.05	<1.00	0.2
1082	67	F	OR	<0.20	<1.00	0.05	<1.00	0.2
1083	62	M	CA	<0.20	<1.00	0.05	<1.00	0.2
1084	53	F	CA	<0.20	<1.00	0.05	<1.00	0.2
1085	66	M	FL	<0.20	<1.00	0.05	<1.00	0.2
1086	83	F	CA	<0.20	<1.00	0.05	<1.00	0.2
1087	80	M	CA	<0.20	<1.00	0.05	<1.00	0.2
1088	74	M	TX	1.09	5.54	1.09	5.54	5.54
1089	65	M	WA	0.28	<1.00	0.28	<1.00	0.2
1090	52	M	TX	<0.20	<1.00	0.05	<1.00	0.2
1091	68	M	OR	<0.20	<1.00	0.05	<1.00	0.2
1092	64	M	WI	<0.20	<1.00	0.05	<1.00	0.2
1093	59	F	WI	<0.20	<1.00	0.05	<1.00	0.2
1094	42	F	OH	<0.20	<1.00	0.05	<1.00	0.2
1095	77	M	TX	<0.20	<1.00	0.05	<1.00	0.2
1096	57	M	NY	<0.20	<1.00	0.05	<1.00	0.2
1097	61	F	TX	<0.20	<1.00	0.05	<1.00	0.2
1098	36	F	AR	<0.20	<1.00	0.05	<1.00	0.2
1099	75	F	OR	<0.20	<1.00	0.05	<1.00	0.2
1100	43	F	TX	<0.20	<1.00	0.05	<1.00	0.2
1101	64	F	OK	<0.20	<1.00	0.05	<1.00	0.2
1102	57	M	CA	0.55	<1.00	0.55	<1.00	0.2
1103	60	F	TX	<0.20	<1.00	0.05	<1.00	0.2
1104	52	M	TX	0.22	<1.00	0.22	<1.00	0.2
1105	71	F	TX	<0.20	<1.00	0.05	<1.00	0.2
1106	31	F	OR	<0.20	<1.00	0.05	<1.00	0.2
1107	65	F	OR	<0.20	<1.00	0.05	<1.00	0.2
1108	60	F	OR	<0.20	<1.00	0.05	<1.00	0.2
1109	65	M	CA	<0.20	<1.00	0.05	<1.00	0.2
1110	49	F	OR	<0.20	<1.00	0.05	<1.00	0.2
1111	54	M	MA	<0.20	<1.00	0.05	<1.00	0.2
1112	52	F	OR	<0.20	<1.00	0.05	<1.00	0.2
1113	79	F	WA	<0.20	NA	0.05	NA	NA
1114	64	F	OH	<0.20	<1.00	0.05	<1.00	0.2
1115	63	F	TX	1.1	<1.00	1.1	<1.00	0.2
1116	75	F	CA	<0.20	<1.00	0.05	<1.00	0.2
1117	55	F	CA	<0.20	<1.00	0.05	<1.00	0.2
1118	49	F	CA	<0.20	<1.00	0.05	<1.00	0.2
1119	79	M	MO	<0.20	<1.00	0.05	<1.00	0.2
1120	51	F	TX	<0.20	<1.00	0.05	<1.00	0.2
1121	72	F	GA	<0.20	<1.00	0.05	<1.00	0.2
1122	55	F	TX	<0.20	<1.00	0.05	<1.00	0.2
1123	62	F	CT	<0.20	<1.00	0.05	<1.00	0.2
1124	74	M	TX	<0.20	<1.00	0.05	<1.00	0.2
1125	59	M	MA	<0.20	<1.00	0.05	<1.00	0.2
1126	58	M	CA	<0.20	NA	0.05	NA	NA
1127	63	M	CA	<0.20	3.72	0.05	3.72	3.72
1128	48	M	CA	0.5	<1.00	0.5	<1.00	0.2
1129	67	M	NY	1.82	<1.00	1.82	<1.00	0.2
1130	33	F	OR	<0.20	<1.00	0.05	<1.00	0.2
1131	50	M	CA	<0.20	<1.00	0.05	<1.00	0.2
1132	37	M	CA	<0.20	<1.00	0.05	<1.00	0.2
1133	17	F	MI	<0.20	<1.00	0.05	<1.00	0.2
1134	45	F	MI	<0.20	<1.00	0.05	<1.00	0.2
1135	72	F	TX	<0.20	<1.00	0.05	<1.00	0.2
1136	61	M	NJ	<0.20	<1.00	0.05	<1.00	0.2
1137	72	M	AR	<0.20	<1.00	0.05	<1.00	0.2
1138	68	F	CA	<0.20	<1.00	0.05	<1.00	0.2
1139	73	F	OH	<0.20	<1.00	0.05	<1.00	0.2
1140	73	F	OR	<0.20	<1.00	0.05	<1.00	0.2
1141	68	M	CA	<0.20	<1.00	0.05	<1.00	0.2
1142	58	F	AL	1.34	<1.00	1.34	<1.00	0.2
1143	58	M	AL	<0.20	<1.00	0.05	<1.00	0.2
1144	60	F	OR	<0.20	<1.00	0.05	<1.00	0.2
1145	58	F	OR	<0.20	<1.00	0.05	<1.00	0.2
1146	71	M	CA	<0.20	<1.00	0.05	<1.00	0.2
1147	43	M	OR	<0.20	<1.00	0.05	<1.00	0.2
1148	61	F	OK	<0.20	<1.00	0.05	<1.00	0.2
1149	70	F	CA	<0.20	<1.00	0.05	<1.00	0.2
1150	60	F	IA	<0.20	<1.00	0.05	<1.00	0.2
1151	54	F	CA	<0.20	<1.00	0.05	<1.00	0.2
1152	77	M	TX	81.92	1.34	81.92	1.34	1.34
1153	48	F	OR	<0.20	<1.00	0.05	<1.00	0.2
1154	66	M	CA	<0.20	<1.00	0.05	<1.00	0.2
1155	41	M	TX	0.41	<1.00	0.41	<1.00	0.2
1156	21	F	CA	<0.20	<1.00	0.05	<1.00	0.2
1157	54	M	OR	<0.20	<1.00	0.05	<1.00	0.2
1158	47	F	AR	<0.20	<1.00	0.05	<1.00	0.2
1159	52	F	WA	<0.20	<1.00	0.05	<1.00	0.2
1160	40	M	CA	<0.20	<1.00	0.05	<1.00	0.2
1161	51	F	GA	<0.20	<1.00	0.05	<1.00	0.2
1162	68	M	WA	<0.20	<1.00	0.05	<1.00	0.2
1163	66	M	CA	<0.20	<1.00	0.05	<1.00	0.2
1164	61	F	CA	<0.20	<1.00	0.05	<1.00	0.2
1165	56	F	CA	<0.20	<1.00	0.05	<1.00	0.2
1166	47	F	TX	<0.20	<1.00	0.05	<1.00	0.2
1167	45	F	CA	<0.20	<1.00	0.05	<1.00	0.2
1168	42	F	TX	<0.20	<1.00	0.05	<1.00	0.2
1169	67	M	NY	<0.20	<1.00	0.05	<1.00	0.2
1170	72	M	TX	<0.20	<1.00	0.05	<1.00	0.2
1171	66	M	OR	<0.20	NA	0.05	NA	NA
1172	73	M	NY	1.03	<1.00	1.03	<1.00	0.2
1173	68	F	AZ	0.43	<1.00	0.43	<1.00	0.2
1174	75	F	CA	<0.20	<1.00	0.05	<1.00	0.2
1175	51	M	CA	<0.20	NA	0.05	NA	NA
1176	65	F	CA	<0.20	<1.00	0.05	<1.00	0.2
1177	71	F	TX	<0.20	<1.00	0.05	<1.00	0.2
1178	65	M	OK	>100.00	1.61	110	1.61	1.61
1179	77	M	TX	0.4	<1.00	0.4	<1.00	0.2
1180	59	F	WA	<0.20	<1.00	0.05	<1.00	0.2
1181	59	M	OR	<0.20	<1.00	0.05	<1.00	0.2
1182	56	F	CA	0.41	<1.00	0.41	<1.00	0.2
1183	39	M	TX	<0.20	<1.00	0.05	<1.00	0.2
1184	73	M	IN	<0.20	<1.00	0.05	<1.00	0.2
1185	72	F	OR	<0.20	<1.00	0.05	<1.00	0.2
1186	28	F	TX	<0.20	<1.00	0.05	<1.00	0.2
1187	46	F	CA	0.26	<1.00	0.26	<1.00	0.2
1188	63	M	TX	<0.20	<1.00	0.05	<1.00	0.2
1189	70	F	MO	<0.20	<1.00	0.05	<1.00	0.2
1190	57	M	CA	<0.20	<1.00	0.05	<1.00	0.2
1191	49	M	NE	<0.20	<1.00	0.05	<1.00	0.2
1192	37	F	CA	<0.20	<1.00	0.05	<1.00	0.2
1193	87	M	CA	<0.20	<1.00	0.05	<1.00	0.2
1194	61	M	CA	<0.20	<1.00	0.05	<1.00	0.2
1195	66	M	OR	<0.20	<1.00	0.05	<1.00	0.2
1196	66	F	CA	<0.20	<1.00	0.05	<1.00	0.2
1197	63	M	NY	<0.20	<1.00	0.05	<1.00	0.2
1198	48	F	CA	<0.20	<1.00	0.05	<1.00	0.2
1199	30	F	WA	<0.20	<1.00	0.05	<1.00	0.2
1200	67	M	GA	<0.20	NA	0.05	NA	NA
1201	56	M	MA	<0.20	<1.00	0.05	<1.00	0.2
1202	69	F	TX	0.75	<1.00	0.75	<1.00	0.2
1203	46	F	SC	<0.20	<1.00	0.05	<1.00	0.2
1204	67	F	CA	1.74	<1.00	1.74	<1.00	0.2
1205	41	F	CA	<0.20	<1.00	0.05	<1.00	0.2
1206	66	F	GA	<0.20	<1.00	0.05	<1.00	0.2
1207	54	F	OR	<0.20	<1.00	0.05	<1.00	0.2
1208	61	M	CT	<0.20	<1.00	0.05	<1.00	0.2
1209	74	F	TX	<0.20	<1.00	0.05	<1.00	0.2
1210	88	M	TX	<0.20	<1.00	0.05	<1.00	0.2
1211	75	M	CO	<0.20	<1.00	0.05	<1.00	0.2
1212	60	F	OR	<0.20	<1.00	0.05	<1.00	0.2
1213	47	M	IN	<0.20	<1.00	0.05	<1.00	0.2
1214	65	M	CA	<0.20	<1.00	0.05	<1.00	0.2
1215	35	F	OR	<0.20	<1.00	0.05	<1.00	0.2
1216	58	F	TX	<0.20	<1.00	0.05	<1.00	0.2
1217	32	F	OR	<0.20	<1.00	0.05	<1.00	0.2
1218	76	M	IA	<0.20	<1.00	0.05	<1.00	0.2
1219	57	M	CA	<0.20	<1.00	0.05	<1.00	0.2
1220	62	M	WA	<0.20	<1.00	0.05	<1.00	0.2
1221	44	M	MA	<0.20	<1.00	0.05	<1.00	0.2
1222	49	F	WA	<0.20	<1.00	0.05	<1.00	0.2
1223	46	F	OR	<0.20	<1.00	0.05	<1.00	0.2
1224	78	F	NY	<0.20	<1.00	0.05	<1.00	0.2
1225	48	F	CT	<0.20	<1.00	0.05	<1.00	0.2
1226	71	F	OK	<0.20	<1.00	0.05	<1.00	0.2
1227	70	M	TX	<0.20	<1.00	0.05	<1.00	0.2
1228	70	F	TX	<0.20	<1.00	0.05	<1.00	0.2
1229	63	M	CA	<0.20	<1.00	0.05	<1.00	0.2
1230	56	M	NY	<0.20	<1.00	0.05	<1.00	0.2
1231	78	M	TX	<0.20	<1.00	0.05	<1.00	0.2
1232	50	F	UT	<0.20	<1.00	0.05	<1.00	0.2
1233	56	M	TX	<0.20	<1.00	0.05	<1.00	0.2
1234	58	F	CA	<0.20	<1.00	0.05	<1.00	0.2
1235	60	M	NY	<0.20	<1.00	0.05	<1.00	0.2
1236	39	M	WA	0.63	<1.00	0.63	<1.00	0.2
1237	72	F	TX	<0.20	<1.00	0.05	<1.00	0.2
1238	52	M	TX	<0.20	<1.00	0.05	<1.00	0.2
1239	36	M	WA	<0.20	<1.00	0.05	<1.00	0.2
1240	63	M	NY	<0.20	<1.00	0.05	<1.00	0.2
1241	62	F	CT	1.91	<1.00	1.91	<1.00	0.2
1242	57	F	SC	<0.20	<1.00	0.05	<1.00	0.2
1243	45	F	OR	<0.20	<1.00	0.05	<1.00	0.2
1244	71	M	TX	<0.20	<1.00	0.05	<1.00	0.2
1245	60	M	NY	<0.20	<1.00	0.05	<1.00	0.2
1246	68	F	TX	<0.20	<1.00	0.05	<1.00	0.2
1247	49	F	OK	<0.20	<1.00	0.05	<1.00	0.2
1248	63	M	CA	<0.20	<1.00	0.05	<1.00	0.2
1249	53	M	NY	<0.20	<1.00	0.05	<1.00	0.2
1250	77	F	WA	<0.20	<1.00	0.05	<1.00	0.2
1251	61	F	TX	<0.20	<1.00	0.05	<1.00	0.2
1252	63	F	CT	<0.20	<1.00	0.05	<1.00	0.2
1253	77	M	TX	<0.20	1.71	0.05	1.71	1.71
1254	60	F	CA	<0.20	<1.00	0.05	<1.00	0.2
1255	62	M	WA	<0.20	<1.00	0.05	<1.00	0.2
1256	69	M	KS	<0.20	<1.00	0.05	<1.00	0.2
1257	69	F	CA	<0.20	<1.00	0.05	<1.00	0.2
1258	72	F	CA	<0.20	<1.00	0.05	<1.00	0.2
1259	42	F	AR	<0.20	<1.00	0.05	<1.00	0.2
1260	66	M	TX	<0.20	<1.00	0.05	<1.00	0.2
1261	74	F	TX	9.78	1.24	9.78	1.24	1.24
1262	73	F	OK	<0.20	<1.00	0.05	<1.00	0.2
1263	63	F	CA	<0.20	<1.00	0.05	<1.00	0.2
1264	49	F	TX	<0.20	<1.00	0.05	<1.00	0.2
1265	51	M	TX	<0.20	<1.00	0.05	<1.00	0.2
1266	63	F	WA	<0.20	<1.00	0.05	<1.00	0.2
1267	78	F	CA	<0.20	<1.00	0.05	<1.00	0.2
1268	69	M	CA	<0.20	<1.00	0.05	<1.00	0.2
1269	62	M	TX	2.13	<1.00	2.13	<1.00	0.2
1270	40	M	CA	<0.20	<1.00	0.05	<1.00	0.2
1271	36	M	OR	<0.20	<1.00	0.05	<1.00	0.2
1272	58	F	CA	<0.20	<1.00	0.05	<1.00	0.2
1273	43	F	SC	<0.20	>10.00	0.05	>10.00	15
1274	58	M	CA	<0.20	<1.00	0.05	<1.00	0.2
1275	51	M	OK	<0.20	2.11	0.05	2.11	2.11
1276	65	F	CA	<0.20	<1.00	0.05	<1.00	0.2
1277	63	M	OR	<0.20	<1.00	0.05	<1.00	0.2
1278	68	M	WA	<0.20	<1.00	0.05	<1.00	0.2
1279	60	F	OH	<0.20	<1.00	0.05	<1.00	0.2
1280	63	M	NJ	17.2	6.35	17.2	6.35	6.35
1281	83	F	WA	<0.20	<1.00	0.05	<1.00	0.2
1282	61	F	TX	<0.20	<1.00	0.05	<1.00	0.2
1283	75	M	CO	<0.20	<1.00	0.05	<1.00	0.2
1284	66	F	TX	<0.20	<1.00	0.05	<1.00	0.2
1285	78	F	CA	7.36	NA	7.36	NA	NA
1286	53	M	TX	<0.20	<1.00	0.05	<1.00	0.2
1287	54	F	WA	<0.20	<1.00	0.05	<1.00	0.2
1288	67	F	TX	<0.20	<1.00	0.05	<1.00	0.2
1289	75	M	TX	<0.20	<1.00	0.05	<1.00	0.2
1290	37	F	TX	<0.20	<1.00	0.05	<1.00	0.2
1291	48	F	MI	<0.20	<1.00	0.05	<1.00	0.2
1292	44	F	WA	<0.20	<1.00	0.05	<1.00	0.2
1293	60	F	TX	<0.20	<1.00	0.05	<1.00	0.2
1294	50	F	CT	<0.20	<1.00	0.05	<1.00	0.2
1295	48	M	CA	<0.20	<1.00	0.05	<1.00	0.2
1296	56	M	CA	<0.20	<1.00	0.05	<1.00	0.2
1297	52	M	FL	<0.20	<1.00	0.05	<1.00	0.2
1298	48	F	TX	<0.20	<1.00	0.05	<1.00	0.2
1299	81	M	CA	2.78	<1.00	2.78	<1.00	0.2
1300	66	F	NJ	<0.20	<1.00	0.05	<1.00	0.2
1301	74	M	TX	<0.20	<1.00	0.05	<1.00	0.2
1302	66	F	NJ	<0.20	<1.00	0.05	<1.00	0.2
1303	45	F	TX	<0.20	<1.00	0.05	<1.00	0.2
1304	49	M	MA	0.2	<1.00	0.2	<1.00	0.2
1305	56	F	OR	<0.20	<1.00	0.05	<1.00	0.2
1306	85	F	TX	<0.20	<1.00	0.05	<1.00	0.2
1307	69	F	WA	<0.20	<1.00	0.05	<1.00	0.2
1308	56	F	TX	<0.20	<1.00	0.05	<1.00	0.2
1309	59	F	TX	<0.20	<1.00	0.05	<1.00	0.2
1310	54	F	TX	<0.20	<1.00	0.05	<1.00	0.2
1311	76	F	TX	<0.20	<1.00	0.05	<1.00	0.2
1312	73	F	TX	<0.20	<1.00	0.05	<1.00	0.2
1313	76	M	OR	<0.20	<1.00	0.05	<1.00	0.2
1314	53	F	MI	<0.20	<1.00	0.05	<1.00	0.2
1315	58	M	TX	<0.20	<1.00	0.05	<1.00	0.2
1316	72	M	CA	<0.20	<1.00	0.05	<1.00	0.2
1317	72	M	TX	<0.20	<1.00	0.05	<1.00	0.2
1318	86	F	MI	<0.20	<1.00	0.05	<1.00	0.2
1319	65	M	MI	<0.20	<1.00	0.05	<1.00	0.2
1320	65	M	CA	<0.20	<1.00	0.05	<1.00	0.2
1321	46	M	WA	98.33	<1.00	98.33	<1.00	0.2
1322	34	M	OR	<0.20	<1.00	0.05	<1.00	0.2
1323	60	M	MO	<0.20	<1.00	0.05	<1.00	0.2
1324	68	M	CA	<0.20	<1.00	0.05	<1.00	0.2
1325	53	F	TX	<0.20	NA	0.05	NA	NA
1326	60	M	NE	<0.20	<1.00	0.05	<1.00	0.2
1327	76	M	AZ	81.8	3.09	81.8	3.09	3.09
1328	55	M	OR	<0.20	<1.00	0.05	<1.00	0.2
1329	79	M	CA	<0.20	<1.00	0.05	<1.00	0.2
1330	27	F	WA	<0.20	NA	0.05	NA	NA
1331	41	F	OR	<0.20	<1.00	0.05	<1.00	0.2
1332	55	M	NY	<0.20	<1.00	0.05	<1.00	0.2
1333	64	F	CA	<0.20	<1.00	0.05	<1.00	0.2
1334	75	F	TX	<0.20	<1.00	0.05	<1.00	0.2
1335	44	M	IA	<0.20	<1.00	0.05	<1.00	0.2
1336	69	F	TX	<0.20	<1.00	0.05	<1.00	0.2
1337	67	F	TX	13.79	<1.00	13.79	<1.00	0.2
1338	66	F	NY	<0.20	<1.00	0.05	<1.00	0.2
1339	76	M	TX	<0.20	<1.00	0.05	<1.00	0.2
1340	67	F	OR	<0.20	<1.00	0.05	<1.00	0.2
1341	62	M	OH	<0.20	1.04	0.05	1.04	1.04
1342	23	F	NY	0.7	<1.00	0.7	<1.00	0.2
1343	75	F	CA	<0.20	NA	0.05	NA	NA
1344	36	M	CA	<0.20	<1.00	0.05	<1.00	0.2
1345	69	M	CA	<0.20	<1.00	0.05	<1.00	0.2
1346	68	F	CA	<0.20	<1.00	0.05	<1.00	0.2
1347	88	M	NY	<0.20	<1.00	0.05	<1.00	0.2
1348	67	M	NY	<0.20	<1.00	0.05	<1.00	0.2
1349	67	M	OR	<0.20	<1.00	0.05	<1.00	0.2
1350	71	F	NJ	<0.20	<1.00	0.05	<1.00	0.2
1351	70	M	WA	<0.20	<1.00	0.05	<1.00	0.2
1352	52	M	TX	<0.20	<1.00	0.05	<1.00	0.2
1353	73	M	CA	<0.20	<1.00	0.05	<1.00	0.2
1354	63	M	WA	<0.20	<1.00	0.05	<1.00	0.2
1355	59	F	NY	<0.20	<1.00	0.05	<1.00	0.2
1356	67	M	NY	<0.20	<1.00	0.05	<1.00	0.2
1357	39	F	IN	<0.20	<1.00	0.05	<1.00	0.2
1358	72	M	WA	<0.20	<1.00	0.05	<1.00	0.2
1359	56	M	TX	<0.20	<1.00	0.05	<1.00	0.2
1360	51	F	TX	<0.20	<1.00	0.05	<1.00	0.2
1361	63	M	MO	0.24	<1.00	0.24	<1.00	0.2
1362	79	M	NY	<0.20	<1.00	0.05	<1.00	0.2
1363	51	M	NE	<0.20	<1.00	0.05	<1.00	0.2
1364	50	F	SC	<0.20	<1.00	0.05	<1.00	0.2
1365	68	M	NY	<0.20	<1.00	0.05	<1.00	0.2
1366	39	F	CT	<0.20	<1.00	0.05	<1.00	0.2
1367	71	F	NJ	<0.20	<1.00	0.05	<1.00	0.2
1368	62	F	TX	<0.20	<1.00	0.05	<1.00	0.2
1369	63	M	CA	<0.20	<1.00	0.05	<1.00	0.2
1370	70	M	NY	<0.20	<1.00	0.05	<1.00	0.2
1371	65	M	NY	<0.20	<1.00	0.05	<1.00	0.2
1372	51	M	NY	<0.20	<1.00	0.05	<1.00	0.2
1373	62	F	CA	<0.20	<1.00	0.05	<1.00	0.2
1374	73	F	TX	<0.20	<1.00	0.05	<1.00	0.2
1375	23	F	CA	<0.20	<1.00	0.05	<1.00	0.2
1376	39	F	TX	<0.20	<1.00	0.05	<1.00	0.2
1377	54	M	IN	<0.20	<1.00	0.05	<1.00	0.2
1378	59	M	TX	<0.20	<1.00	0.05	<1.00	0.2
1379	34	F	MI	<0.20	<1.00	0.05	<1.00	0.2
1380	58	F	MI	<0.20	<1.00	0.05	<1.00	0.2
1381	83	M	NY	<0.20	<1.00	0.05	<1.00	0.2
1382	57	F	CT	<0.20	<1.00	0.05	<1.00	0.2
1383	79	M	OR	<0.20	<1.00	0.05	<1.00	0.2
1384	60	M	MA	<0.20	<1.00	0.05	<1.00	0.2
1385	70	F	CA	<0.20	<1.00	0.05	<1.00	0.2
1386	55	F	TX	<0.20	<1.00	0.05	<1.00	0.2
1387	51	M	MA	1.81	<1.00	1.81	<1.00	0.2
1388	69	F	KS	0.43	<1.00	0.43	<1.00	0.2
1389	68	M	TX	<0.20	<1.00	0.05	<1.00	0.2
1390	66	M	KS	<0.20	<1.00	0.05	<1.00	0.2
1391	62	M	CA	<0.20	<1.00	0.05	<1.00	0.2
1392	61	F	NY	<0.20	<1.00	0.05	<1.00	0.2
1393	69	M	NJ	<0.20	<1.00	0.05	<1.00	0.2
1394	70	F	OR	<0.20	<1.00	0.05	<1.00	0.2
1395	63	M	AL	<0.20	<1.00	0.05	<1.00	0.2
1396	70	M	TX	<0.20	<1.00	0.05	<1.00	0.2
1397	68	F	TX	0.39	<1.00	0.39	<1.00	0.2
1398	57	F	NC	<0.20	<1.00	0.05	<1.00	0.2
1399	43	M	TX	<0.20	<1.00	0.05	<1.00	0.2
1400	60	M	NY	<0.20	<1.00	0.05	<1.00	0.2
1401	52	M	WA	<0.20	<1.00	0.05	<1.00	0.2
1402	59	F	CA	<0.20	<1.00	0.05	<1.00	0.2
1403	52	F	OR	98.93	1.3	98.93	1.3	1.3
1404	61	M	NY	<0.20	<1.00	0.05	<1.00	0.2
1405	75	M	WA	<0.20	<1.00	0.05	<1.00	0.2
1406	67	F	CA	<0.20	<1.00	0.05	<1.00	0.2
1407	55	F	OR	<0.20	<1.00	0.05	<1.00	0.2
1408	56	F	NC	<0.20	<1.00	0.05	<1.00	0.2
1409	62	M	NY	<0.20	<1.00	0.05	<1.00	0.2
1410	41	F	NV	<0.20	<1.00	0.05	<1.00	0.2
1411	66	M	TX	<0.20	<1.00	0.05	<1.00	0.2
1412	61	F	CA	<0.20	<1.00	0.05	<1.00	0.2
1413	57	M	MA	0.99	NA	0.99	NA	NA
1414	53	F	OK	<0.20	<1.00	0.05	<1.00	0.2
1415	74	F	CA	0.38	<1.00	0.38	<1.00	0.2
1416	54	F	TX	<0.20	<1.00	0.05	<1.00	0.2
1417	58	M	NY	<0.20	<1.00	0.05	<1.00	0.2
1418	66	F	OH	<0.20	<1.00	0.05	<1.00	0.2
1419	57	M	MA	<0.20	<1.00	0.05	<1.00	0.2
1420	56	M	OH	4.45	3.43	4.45	3.43	3.43
1421	53	M	TX	0.2	<1.00	0.2	<1.00	0.2
1422	26	M	CA	<0.20	<1.00	0.05	<1.00	0.2
1423	45	M	OK	>100.00	4.03	110	4.03	4.03
1424	47	F	CA	<0.20	<1.00	0.05	<1.00	0.2
1425	61	M	CT	<0.20	<1.00	0.05	<1.00	0.2
1426	28	F	OR	<0.20	<1.00	0.05	<1.00	0.2
1427	52	F	NY	<0.20	<1.00	0.05	<1.00	0.2
1428	46	M	TX	<0.20	<1.00	0.05	<1.00	0.2
1429	72	M	CA	1	NA	1	NA	NA
1430	68	M	TX	<0.20	<1.00	0.05	<1.00	0.2
1431	75	F	OH	<0.20	<1.00	0.05	<1.00	0.2
1432	49	M	GA	<0.20	NA	0.05	NA	NA
1433	62	F	TX	<0.20	<1.00	0.05	<1.00	0.2
1434	59	M	TX	<0.20	<1.00	0.05	<1.00	0.2
1435	61	M	TX	0.32	<1.00	0.32	<1.00	0.2
1436	67	M	TX	<0.20	<1.00	0.05	<1.00	0.2
1437	69	M	NJ	<0.20	<1.00	0.05	<1.00	0.2
1438	73	M	WA	<0.20	<1.00	0.05	<1.00	0.2
1439	40	F	OR	<0.20	<1.00	0.05	<1.00	0.2
1440	59	M	NY	<0.20	<1.00	0.05	<1.00	0.2
1441	72	F	TX	<0.20	<1.00	0.05	<1.00	0.2
1442	56	M	CA	<0.20	<1.00	0.05	<1.00	0.2
1443	42	M	TX	<0.20	<1.00	0.05	<1.00	0.2
1444	48	F	TX	<0.20	<1.00	0.05	<1.00	0.2
1445	77	F	TX	<0.20	<1.00	0.05	<1.00	0.2
1446	76	M	TX	<0.20	<1.00	0.05	<1.00	0.2
1447	58	F	NY	13	<1.00	13	<1.00	0.2
1448	49	F	WA	<0.20	<1.00	0.05	<1.00	0.2
1449	72	F	CA	<0.20	<1.00	0.05	<1.00	0.2
1450	71	M	TX	<0.20	<1.00	0.05	<1.00	0.2
1451	49	F	OR	<0.20	<1.00	0.05	<1.00	0.2
1452	55	M	CA	<0.20	<1.00	0.05	<1.00	0.2
1453	67	F	CT	0.49	<1.00	0.49	<1.00	0.2
1454	66	M	WA	<0.20	<1.00	0.05	<1.00	0.2
1455	53	F	NY	<0.20	<1.00	0.05	<1.00	0.2
1456	66	F	WA	<0.20	<1.00	0.05	<1.00	0.2
1457	42	M	CA	<0.20	<1.00	0.05	<1.00	0.2
1458	44	F	CT	2.49	<1.00	2.49	<1.00	0.2
1459	71	F	WA	<0.20	<1.00	0.05	<1.00	0.2
1460	69	M	TX	<0.20	<1.00	0.05	<1.00	0.2
1461	39	F	CA	<0.20	<1.00	0.05	<1.00	0.2
1462	56	F	TX	<0.20	<1.00	0.05	<1.00	0.2
1463	63	M	NY	<0.20	<1.00	0.05	<1.00	0.2
1464	70	F	CT	<0.20	<1.00	0.05	<1.00	0.2
1465	50	F	OR	<0.20	<1.00	0.05	<1.00	0.2
1466	65	F	CT	<0.20	<1.00	0.05	<1.00	0.2
1467	44	M	OR	<0.20	<1.00	0.05	<1.00	0.2
1468	41	M	CA	<0.20	<1.00	0.05	<1.00	0.2
1469	71	F	CA	<0.20	<1.00	0.05	<1.00	0.2
1470	62	M	WA	<0.20	<1.00	0.05	<1.00	0.2
1471	58	F	CA	0.29	<1.00	0.29	<1.00	0.2
1472	65	F	OK	<0.20	<1.00	0.05	<1.00	0.2
1473	68	M	GA	<0.20	NA	0.05	NA	NA
1474	72	M	CA	<0.20	<1.00	0.05	<1.00	0.2
1475	58	M	NY	<0.20	<1.00	0.05	<1.00	0.2
1476	36	F	MI	0.27	<1.00	0.27	<1.00	0.2
1477	48	F	CA	<0.20	<1.00	0.05	<1.00	0.2
1478	77	M	TX	<0.20	<1.00	0.05	<1.00	0.2
1479	47	F	CT	<0.20	<1.00	0.05	<1.00	0.2
1480	59	F	NC	<0.20	<1.00	0.05	<1.00	0.2
1481	68	F	NY	<0.20	<1.00	0.05	<1.00	0.2
1482	67	M	TX	<0.20	<1.00	0.05	<1.00	0.2
1483	64	M	TX	<0.20	<1.00	0.05	<1.00	0.2
1484	60	F	CA	<0.20	<1.00	0.05	<1.00	0.2
1485	59	F	CA	<0.20	<1.00	0.05	<1.00	0.2
1486	75	F	WA	<0.20	<1.00	0.05	<1.00	0.2
1487	59	M	AK	<0.20	<1.00	0.05	<1.00	0.2
1488	50	M	NY	0.45	<1.00	0.45	<1.00	0.2
1489	53	M	OR	<0.20	<1.00	0.05	<1.00	0.2
1490	39	M	NJ	<0.20	<1.00	0.05	<1.00	0.2
1491	61	F	CA	0.29	<1.00	0.29	<1.00	0.2
1492	66	M	CA	<0.20	<1.00	0.05	<1.00	0.2
1493	64	M	NY	<0.20	<1.00	0.05	<1.00	0.2
1494	49	F	OR	<0.20	<1.00	0.05	<1.00	0.2
1495	49	F	WA	<0.20	<1.00	0.05	<1.00	0.2
1496	72	F	GA	<0.20	NA	0.05	NA	NA
1497	83	F	CA	<0.20	<1.00	0.05	<1.00	0.2
1498	47	M	IA	<0.20	<1.00	0.05	<1.00	0.2
1499	60	F	WA	<0.20	<1.00	0.05	<1.00	0.2
1500	46	F	OK	<0.20	<1.00	0.05	<1.00	0.2
1501	55	F	OR	<0.20	<1.00	0.05	<1.00	0.2
1502	74	M	FL	<0.20	<1.00	0.05	<1.00	0.2
1503	48	M	CA	<0.20	<1.00	0.05	<1.00	0.2
1504	41	F	TX	<0.20	<1.00	0.05	<1.00	0.2
1505	81	F	TX	<0.20	<1.00	0.05	<1.00	0.2
1506	56	F	NE	<0.20	<1.00	0.05	<1.00	0.2
1507	63	M	CA	<0.20	<1.00	0.05	<1.00	0.2
1508	68	F	TX	<0.20	NA	0.05	NA	NA
1509	60	F	WA	<0.20	<1.00	0.05	<1.00	0.2
1510	68	F	CA	<0.20	NA	0.05	NA	NA
1511	75	M	FL	<0.20	<1.00	0.05	<1.00	0.2
1512	73	F	WA	21.04	<1.00	21.04	<1.00	0.2
1513	50	F	IN	1.51	NA	1.51	NA	NA
1514	50	F	OR	<0.20	<1.00	0.05	<1.00	0.2
1515	53	M	OR	<0.20	<1.00	0.05	<1.00	0.2
1516	55	F	MO	0.25	1.54	0.25	1.54	1.54
1517	36	F	OR	<0.20	<1.00	0.05	<1.00	0.2
1518	62	F	OR	<0.20	<1.00	0.05	<1.00	0.2
1519	76	F	CA	0.77	NA	0.77	NA	NA
1520	56	M	OR	0.55	<1.00	0.55	<1.00	0.2
1521	45	F	OR	0.48	<1.00	0.48	<1.00	0.2
1522	63	F	NC	<0.20	<1.00	0.05	<1.00	0.2
1523	47	M	TX	<0.20	<1.00	0.05	<1.00	0.2
1524	61	F	NJ	<0.20	<1.00	0.05	<1.00	0.2
1525	40	F	CA	<0.20	<1.00	0.05	<1.00	0.2
1526	48	M	CA	<0.20	<1.00	0.05	<1.00	0.2
1527	69	M	CA	<0.20	NA	0.05	NA	NA
1528	62	M	CA	<0.20	<1.00	0.05	<1.00	0.2
1529	56	F	OR	<0.20	<1.00	0.05	<1.00	0.2
1530	60	M	WA	<0.20	<1.00	0.05	<1.00	0.2
1531	59	M	CT	0.27	<1.00	0.27	<1.00	0.2
1532	67	F	NE	<0.20	<1.00	0.05	<1.00	0.2
1533	65	M	CA	<0.20	<1.00	0.05	<1.00	0.2
1534	43	F	OR	<0.20	<1.00	0.05	<1.00	0.2
1535	63	F	TX	<0.20	<1.00	0.05	<1.00	0.2
1536	43	F	OR	<0.20	<1.00	0.05	<1.00	0.2
1537	81	M	TX	<0.20	<1.00	0.05	<1.00	0.2
1538	79	M	FL	<0.20	<1.00	0.05	<1.00	0.2
1539	48	F	CA	<0.20	<1.00	0.05	<1.00	0.2
1540	64	F	MA	<0.20	<1.00	0.05	<1.00	0.2
1541	43	F	CT	<0.20	<1.00	0.05	<1.00	0.2
1542	70	M	CA	<0.20	<1.00	0.05	<1.00	0.2
1543	44	M	MO	<0.20	<1.00	0.05	<1.00	0.2
1544	37	F	CA	<0.20	<1.00	0.05	<1.00	0.2
1545	56	M	CA	0.26	<1.00	0.26	<1.00	0.2
1546	56	F	TX	<0.20	<1.00	0.05	<1.00	0.2
1547	61	M	GA	<0.20	NA	0.05	NA	NA
1548	49	F	TX	<0.20	<1.00	0.05	<1.00	0.2
1549	61	F	CA	<0.20	<1.00	0.05	<1.00	0.2
1550	18	F	IL	<0.20	<1.00	0.05	<1.00	0.2
1551	61	M	SC	<0.20	<1.00	0.05	<1.00	0.2
1552	41	F	AR	<0.20	<1.00	0.05	<1.00	0.2
1553	67	F	NV	<0.20	<1.00	0.05	<1.00	0.2
1554	53	F	CT	<0.20	<1.00	0.05	<1.00	0.2
1555	55	F	OR	<0.20	<1.00	0.05	<1.00	0.2
1556	81	F	MO	6.27	<1.00	6.27	<1.00	0.2
1557	37	M	TX	<0.20	<1.00	0.05	<1.00	0.2
1558	51	F	CA	<0.20	<1.00	0.05	<1.00	0.2
1559	45	F	MI	0.43	<1.00	0.43	<1.00	0.2
1560	66	M	NC	<0.20	<1.00	0.05	<1.00	0.2
1561	57	F	MA	<0.20	<1.00	0.05	<1.00	0.2
1562	58	M	CA	<0.20	<1.00	0.05	<1.00	0.2
1563	78	M	MI	<0.20	<1.00	0.05	<1.00	0.2
1564	61	M	TX	21.68	<1.00	21.68	<1.00	0.2
1565	71	F	CA	<0.20	<1.00	0.05	<1.00	0.2
1566	75	M	CA	<0.20	<1.00	0.05	<1.00	0.2
1567	67	F	WA	<0.20	<1.00	0.05	<1.00	0.2
1568	47	F	TX	<0.20	<1.00	0.05	<1.00	0.2
1569	43	M	NJ	<0.20	<1.00	0.05	<1.00	0.2
1570	64	M	CT	<0.20	<1.00	0.05	<1.00	0.2
1571	47	F	OR	<0.20	<1.00	0.05	<1.00	0.2
1572	69	F	OR	<0.20	<1.00	0.05	<1.00	0.2
1573	49	M	CA	<0.20	<1.00	0.05	<1.00	0.2
1574	70	M	CA	<0.20	<1.00	0.05	<1.00	0.2
1575	49	F	TX	<0.20	<1.00	0.05	<1.00	0.2
1576	47	M	IN	<0.20	<1.00	0.05	<1.00	0.2
1577	82	F	TX	<0.20	<1.00	0.05	<1.00	0.2
1578	54	M	OR	<0.20	<1.00	0.05	<1.00	0.2
1579	55	M	TX	<0.20	<1.00	0.05	<1.00	0.2
1580	66	M	TX	<0.20	<1.00	0.05	<1.00	0.2
1581	55	F	TX	<0.20	<1.00	0.05	<1.00	0.2
1582	64	M	OR	<0.20	<1.00	0.05	<1.00	0.2
1583	41	M	OR	<0.20	<1.00	0.05	<1.00	0.2
1584	57	F	CA	<0.20	<1.00	0.05	<1.00	0.2
1585	66	F	MI	<0.20	<1.00	0.05	<1.00	0.2
1586	73	F	TX	<0.20	<1.00	0.05	<1.00	0.2
1587	55	F	CA	<0.20	<1.00	0.05	<1.00	0.2
1588	50	M	TX	<0.20	<1.00	0.05	<1.00	0.2
1589	59	M	OK	<0.20	<1.00	0.05	<1.00	0.2
1590	58	M	TX	14.94	1.26	14.94	1.26	1.26
1591	52	F	TX	<0.20	<1.00	0.05	<1.00	0.2
1592	71	M	CA	<0.20	<1.00	0.05	<1.00	0.2
1593	80	M	MO	<0.20	<1.00	0.05	<1.00	0.2
1594	45	F	NY	<0.20	<1.00	0.05	<1.00	0.2
1595	51	F	WA	<0.20	<1.00	0.05	<1.00	0.2
1596	64	F	NY	0.36	<1.00	0.36	<1.00	0.2
1597	60	F	CA	<0.20	<1.00	0.05	<1.00	0.2
1598	66	F	OR	<0.20	<1.00	0.05	<1.00	0.2
1599	69	F	CA	0.51	<1.00	0.51	<1.00	0.2
1600	45	F	IN	<0.20	<1.00	0.05	<1.00	0.2
1601	56	M	CA	<0.20	<1.00	0.05	<1.00	0.2
1602	45	F	CT	<0.20	<1.00	0.05	<1.00	0.2
1603	35	F	TX	<0.20	<1.00	0.05	<1.00	0.2
1604	34	F	AR	<0.20	NA	0.05	NA	NA
1605	51	F	MI	<0.20	<1.00	0.05	<1.00	0.2
1606	68	F	IN	<0.20	<1.00	0.05	<1.00	0.2
1607	76	F	FL	<0.20	<1.00	0.05	<1.00	0.2
1608	74	F	NE	<0.20	<1.00	0.05	<1.00	0.2
1609	65	F	IN	<0.20	<1.00	0.05	<1.00	0.2
1610	46	F	WA	<0.20	<1.00	0.05	<1.00	0.2
1611	40	F	CT	<0.20	<1.00	0.05	<1.00	0.2
1612	66	F	CA	<0.20	<1.00	0.05	<1.00	0.2
1613	60	F	IN	0.83	<1.00	0.83	<1.00	0.2
1614	51	F	OH	<0.20	<1.00	0.05	<1.00	0.2
1615	55	F	CT	<0.20	<1.00	0.05	<1.00	0.2
1616	48	F	CA	<0.20	NA	0.05	NA	NA
1617	44	M	CA	<0.20	<1.00	0.05	<1.00	0.2
1618	75	M	MI	<0.20	<1.00	0.05	<1.00	0.2
1619	58	M	NY	1.07	<1.00	1.07	<1.00	0.2
1620	56	M	CA	<0.20	<1.00	0.05	<1.00	0.2
1621	64	M	NY	<0.20	<1.00	0.05	<1.00	0.2
1622	43	F	NJ	<0.20	<1.00	0.05	<1.00	0.2
1623	33	F	OR	2.93	<1.00	2.93	<1.00	0.2
1624	34	F	CT	<0.20	<1.00	0.05	<1.00	0.2
1625	22	F	MA	0.46	<1.00	0.46	<1.00	0.2
1626	44	F	CA	<0.20	<1.00	0.05	<1.00	0.2
1627	68	F	CA	<0.20	NA	0.05	NA	NA
1628	40	M	CA	0.44	<1.00	0.44	<1.00	0.2
1629	58	F	CA	<0.20	<1.00	0.05	<1.00	0.2
1630	66	F	AZ	<0.20	<1.00	0.05	<1.00	0.2
1631	73	M	NY	<0.20	<1.00	0.05	<1.00	0.2
1632	62	F	OR	<0.20	<1.00	0.05	<1.00	0.2
1633	59	M	NY	<0.20	<1.00	0.05	<1.00	0.2
1634	55	F	KS	<0.20	<1.00	0.05	<1.00	0.2
1635	80	F	OR	<0.20	<1.00	0.05	<1.00	0.2
1636	59	F	CA	<0.20	<1.00	0.05	<1.00	0.2
1637	51	F	WA	<0.20	<1.00	0.05	<1.00	0.2
1638	55	F	AL	<0.20	<1.00	0.05	<1.00	0.2
1639	54	M	CA	<0.20	<1.00	0.05	<1.00	0.2
1640	60	M	CA	<0.20	<1.00	0.05	<1.00	0.2
1641	70	M	OK	2.05	<1.00	2.05	<1.00	0.2
1642	49	F	CA	0.22	<1.00	0.22	<1.00	0.2
1643	49	F	NY	0.45	<1.00	0.45	<1.00	0.2
1644	57	F	AL	23.07	<1.00	23.07	<1.00	0.2
1645	64	F	MI	<0.20	<1.00	0.05	<1.00	0.2
1646	39	F	SC	<0.20	<1.00	0.05	<1.00	0.2
1647	62	F	NJ	<0.20	<1.00	0.05	<1.00	0.2
1648	50	M	AL	<0.20	<1.00	0.05	<1.00	0.2
1649	55	F	TX	<0.20	<1.00	0.05	<1.00	0.2
1650	71	F	AZ	0.5	<1.00	0.5	<1.00	0.2
1651	34	F	NY	<0.20	1.1	0.05	1.1	1.1
1652	77	F	NY	<0.20	<1.00	0.05	<1.00	0.2
1653	46	F	TX	<0.20	<1.00	0.05	<1.00	0.2
1654	61	M	NY	<0.20	<1.00	0.05	<1.00	0.2
1655	54	M	NY	0.24	<1.00	0.24	<1.00	0.2
1656	69	F	NM	<0.20	<1.00	0.05	<1.00	0.2
1657	77	M	OR	<0.20	<1.00	0.05	<1.00	0.2
1658	70	F	OR	<0.20	<1.00	0.05	<1.00	0.2
1659	56	F	WA	2.94	<1.00	2.94	<1.00	0.2
1660	47	M	OH	<0.20	<1.00	0.05	<1.00	0.2
1661	34	M	OR	<0.20	<1.00	0.05	<1.00	0.2
1662	72	M	TX	<0.20	<1.00	0.05	<1.00	0.2
1663	73	F	ME	<0.20	<1.00	0.05	<1.00	0.2
1664	55	M	CA	<0.20	<1.00	0.05	<1.00	0.2
1665	54	F	KS	1.59	<1.00	1.59	<1.00	0.2
1666	58	M	NC	<0.20	<1.00	0.05	<1.00	0.2
1667	46	F	MO	<0.20	<1.00	0.05	<1.00	0.2
1668	50	M	MA	<0.20	NA	0.05	NA	NA
1669	81	F	CA	<0.20	<1.00	0.05	<1.00	0.2
1670	75	M	MO	<0.20	<1.00	0.05	<1.00	0.2
1671	45	F	IN	<0.20	<1.00	0.05	<1.00	0.2
1672	78	M	GA	<0.20	<1.00	0.05	<1.00	0.2
1673	49	M	CA	<0.20	<1.00	0.05	<1.00	0.2
1674	64	F	OH	<0.20	<1.00	0.05	<1.00	0.2
1675	85	F	TX	<0.20	1.01	0.05	1.01	1.01
1676	94	M	MO	<0.20	<1.00	0.05	<1.00	0.2
1677	70	M	MO	0.77	<1.00	0.77	<1.00	0.2
1678	21	F	NY	<0.20	<1.00	0.05	<1.00	0.2
1679	69	F	MO	<0.20	<1.00	0.05	<1.00	0.2
1680	73	F	MI	0.27	<1.00	0.27	<1.00	0.2
1681	64	F	WA	<0.20	<1.00	0.05	<1.00	0.2
1682	66	F	MO	15.79	<1.00	15.79	<1.00	0.2
1683	65	M	NM	<0.20	<1.00	0.05	<1.00	0.2
1684	69	M	NM	<0.20	NA	0.05	NA	NA
1685	52	M	NJ	<0.20	<1.00	0.05	<1.00	0.2
1686	63	F	NY	<0.20	<1.00	0.05	<1.00	0.2
1687	71	F	NJ	4.81	<1.00	4.81	<1.00	0.2
1688	48	F	KS	<0.20	<1.00	0.05	<1.00	0.2
1689	80	M	NY	<0.20	<1.00	0.05	<1.00	0.2
1690	47	F	OR	<0.20	<1.00	0.05	<1.00	0.2
1691	76	F	NY	14.01	<1.00	14.01	<1.00	0.2
1692	35	F	MI	<0.20	<1.00	0.05	<1.00	0.2
1693	71	F	NY	<0.20	<1.00	0.05	<1.00	0.2
1694	70	M	NY	<0.20	<1.00	0.05	<1.00	0.2
1695	75	M	NY	7.01	1.45	7.01	1.45	1.45
1696	71	M	CA	<0.20	<1.00	0.05	<1.00	0.2
1697	68	F	TX	<0.20	<1.00	0.05	<1.00	0.2
1698	66	M	CA	<0.20	<1.00	0.05	<1.00	0.2
1699	52	F	CA	<0.20	<1.00	0.05	<1.00	0.2
1700	49	M	NM	<0.20	NA	0.05	NA	NA
1701	78	M	NY	<0.20	<1.00	0.05	<1.00	0.2
1702	57	F	MA	<0.20	<1.00	0.05	<1.00	0.2
1703	56	M	FL	>100.00	1.48	110	1.48	1.48
1704	46	M	NC	<0.20	NA	0.05	NA	NA
1705	74	M	WA	<0.20	<1.00	0.05	<1.00	0.2
1706	66	F	GA	<0.20	NA	0.05	NA	NA
1707	81	M	NY	0.85	<1.00	0.85	<1.00	0.2
1708	58	M	NY	0.3	<1.00	0.3	<1.00	0.2
1709	61	M	NE	<0.20	<1.00	0.05	<1.00	0.2
1710	76	M	CA	<0.20	<1.00	0.05	<1.00	0.2
1711	36	F	WA	<0.20	<1.00	0.05	<1.00	0.2
1712	46	M	WA	<0.20	<1.00	0.05	<1.00	0.2
1713	49	F	TX	<0.20	<1.00	0.05	<1.00	0.2
1714	72	M	TX	<0.20	<1.00	0.05	<1.00	0.2
1715	45	F	CA	<0.20	<1.00	0.05	<1.00	0.2
1716	75	M	NY	<0.20	<1.00	0.05	<1.00	0.2
1717	68	F	KS	<0.20	<1.00	0.05	<1.00	0.2
1718	25	M	SC	<0.20	<1.00	0.05	<1.00	0.2
1719	78	M	AR	<0.20	<1.00	0.05	<1.00	0.2
1720	45	F	AR	<0.20	<1.00	0.05	<1.00	0.2
1721	34	F	AR	<0.20	<1.00	0.05	<1.00	0.2
1722	42	F	CA	<0.20	<1.00	0.05	<1.00	0.2
1723	57	F	WA	<0.20	<1.00	0.05	<1.00	0.2
1724	75	M	NY	<0.20	<1.00	0.05	<1.00	0.2
1725	36	M	CA	<0.20	<1.00	0.05	<1.00	0.2
1726	52	F	AR	<0.20	<1.00	0.05	<1.00	0.2
1727	48	M	CA	<0.20	<1.00	0.05	<1.00	0.2
1728	47	M	WA	<0.20	<1.00	0.05	<1.00	0.2
1729	59	M	WA	<0.20	<1.00	0.05	<1.00	0.2
1730	71	F	CA	<0.20	<1.00	0.05	<1.00	0.2
1731	48	F	TX	<0.20	NA	0.05	NA	NA
1732	51	M	WA	<0.20	<1.00	0.05	<1.00	0.2
1733	66	M	NY	0.39	<1.00	0.39	<1.00	0.2
1734	60	M	NY	<0.20	<1.00	0.05	<1.00	0.2
1735	56	F	GA	<0.20	<1.00	0.05	<1.00	0.2
1736	38	F	NY	<0.20	<1.00	0.05	<1.00	0.2
1737	74	M	NY	<0.20	<1.00	0.05	<1.00	0.2
1738	68	F	NY	<0.20	<1.00	0.05	<1.00	0.2
1739	63	F	NY	<0.20	<1.00	0.05	<1.00	0.2
1740	48	M	WA	<0.20	<1.00	0.05	<1.00	0.2
1741	73	M	NY	<0.20	1.51	0.05	1.51	1.51
1742	84	M	NY	<0.20	7.21	0.05	7.21	7.21
1743	76	M	NY	<0.20	<1.00	0.05	<1.00	0.2
1744	91	F	NY	<0.20	<1.00	0.05	<1.00	0.2
1745	70	F	NY	<0.20	<1.00	0.05	<1.00	0.2
1746	61	F	CA	25.36	3.67	25.36	3.67	3.67
1747	41	M	MA	<0.20	1.41	0.05	1.41	1.41
1748	66	M	MI	<0.20	<1.00	0.05	<1.00	0.2
1749	77	F	NY	<0.20	<1.00	0.05	<1.00	0.2
1750	77	F	WA	<0.20	<1.00	0.05	<1.00	0.2
1751	42	F	OR	<0.20	<1.00	0.05	<1.00	0.2
1752	55	M	NY	<0.20	<1.00	0.05	<1.00	0.2
1753	67	M	NY	<0.20	<1.00	0.05	<1.00	0.2
1754	65	F	NJ	<0.20	1	0.05	1	1
1755	88	M	IA	<0.20	<1.00	0.05	<1.00	0.2
1756	53	M	WA	<0.20	<1.00	0.05	<1.00	0.2
1757	63	F	CT	<0.20	<1.00	0.05	<1.00	0.2
1758	62	F	NY	<0.20	<1.00	0.05	<1.00	0.2
1759	65	F	NY	<0.20	NA	0.05	NA	NA
1760	70	M	NY	<0.20	<1.00	0.05	<1.00	0.2
1761	74	M	NY	8.79	<1.00	8.79	<1.00	0.2
1762	58	F	NY	<0.20	<1.00	0.05	<1.00	0.2
1763	44	M	CA	<0.20	<1.00	0.05	<1.00	0.2
1764	45	M	NJ	<0.20	<1.00	0.05	<1.00	0.2
1765	76	M	NY	<0.20	<1.00	0.05	<1.00	0.2
1766	70	F	NY	<0.20	<1.00	0.05	<1.00	0.2
1767	72	F	CA	<0.20	<1.00	0.05	<1.00	0.2
1768	76	F	GA	0.54	NA	0.54	NA	NA
1769	54	F	OR	<0.20	<1.00	0.05	<1.00	0.2
1770	58	M	NY	<0.20	<1.00	0.05	<1.00	0.2
1771	73	M	NY	0.21	<1.00	0.21	<1.00	0.2
1772	72	F	NY	<0.20	<1.00	0.05	<1.00	0.2
1773	70	F	NY	<0.20	<1.00	0.05	<1.00	0.2
1774	65	F	CA	<0.20	<1.00	0.05	<1.00	0.2
1775	66	M	NY	<0.20	<1.00	0.05	<1.00	0.2
1776	70	F	NY	<0.20	<1.00	0.05	<1.00	0.2
1777	64	M	CA	<0.20	<1.00	0.05	<1.00	0.2
1778	56	F	GA	<0.20	<1.00	0.05	<1.00	0.2
1779	62	M	CA	<0.20	<1.00	0.05	<1.00	0.2
1780	44	F	OR	0.7	<1.00	0.7	<1.00	0.2
1781	50	F	NC	<0.20	<1.00	0.05	<1.00	0.2
1782	58	F	NY	<0.20	<1.00	0.05	<1.00	0.2
1783	44	F	OR	<0.20	<1.00	0.05	<1.00	0.2
1784	38	M	WA	<0.20	<1.00	0.05	<1.00	0.2
1785	70	M	NY	<0.20	<1.00	0.05	<1.00	0.2
1786	75	M	CA	<0.20	<1.00	0.05	<1.00	0.2
1787	69	M	CA	<0.20	<1.00	0.05	<1.00	0.2
1788	64	M	TX	<0.20	<1.00	0.05	<1.00	0.2
1789	69	F	GA	0.95	<1.00	0.95	<1.00	0.2
1790	57	M	CA	<0.20	<1.00	0.05	<1.00	0.2
1791	67	M	AR	<0.20	<1.00	0.05	<1.00	0.2
1792	72	M	GA	<0.20	<1.00	0.05	<1.00	0.2
1793	58	M	WA	<0.20	<1.00	0.05	<1.00	0.2
1794	46	F	NY	<0.20	<1.00	0.05	<1.00	0.2
1795	76	M	NY	<0.20	<1.00	0.05	<1.00	0.2
1796	79	F	NY	<0.20	<1.00	0.05	<1.00	0.2
1797	70	F	NY	<0.20	<1.00	0.05	<1.00	0.2
1798	70	F	NY	0.21	<1.00	0.21	<1.00	0.2
1799	61	F	OK	<0.20	<1.00	0.05	<1.00	0.2
1800	70	M	NJ	<0.20	<1.00	0.05	<1.00	0.2
1801	47	F	OR	<0.20	<1.00	0.05	<1.00	0.2
1802	58	M	OR	<0.20	<1.00	0.05	<1.00	0.2
1803	73	F	CA	<0.20	<1.00	0.05	<1.00	0.2
1804	48	M	NY	<0.20	<1.00	0.05	<1.00	0.2
1805	70	F	GA	<0.20	<1.00	0.05	<1.00	0.2
1806	72	M	CA	<0.20	NA	0.05	NA	NA
1807	50	F	WA	<0.20	<1.00	0.05	<1.00	0.2
1808	48	F	CA	<0.20	<1.00	0.05	<1.00	0.2
1809	81	M	NY	<0.20	<1.00	0.05	<1.00	0.2
1810	62	M	NY	<0.20	<1.00	0.05	<1.00	0.2
1811	57	F	NY	<0.20	<1.00	0.05	<1.00	0.2
1812	42	F	WA	<0.20	<1.00	0.05	<1.00	0.2
1813	47	M	OR	<0.20	<1.00	0.05	<1.00	0.2
1814	72	M	NY	13.2	<1.00	13.2	<1.00	0.2
1815	65	M	OR	<0.20	<1.00	0.05	<1.00	0.2
1816	29	M	NY	<0.20	<1.00	0.05	<1.00	0.2
1817	77	M	NY	<0.20	<1.00	0.05	<1.00	0.2
1818	73	M	GA	<0.20	<1.00	0.05	<1.00	0.2
1819	49	M	GA	<0.20	<1.00	0.05	<1.00	0.2
1820	35	F	MI	<0.20	<1.00	0.05	<1.00	0.2
1821	30	F	NE	<0.20	<1.00	0.05	<1.00	0.2
1822	72	F	AR	11.54	<1.00	11.54	<1.00	0.2
1823	73	M	NY	<0.20	<1.00	0.05	<1.00	0.2
1824	64	F	CT	<0.20	<1.00	0.05	<1.00	0.2
1825	64	F	CA	<0.20	NA	0.05	NA	NA
1826	72	M	AR	17.37	<1.00	17.37	<1.00	0.2
1827	78	M	OR	0.56	<1.00	0.56	<1.00	0.2
1828	75	F	OR	<0.20	<1.00	0.05	<1.00	0.2
1829	49	M	AR	<0.20	<1.00	0.05	<1.00	0.2
1830	47	F	CA	<0.20	<1.00	0.05	<1.00	0.2
1831	67	M	GA	<0.20	<1.00	0.05	<1.00	0.2
1832	59	M	OH	<0.20	<1.00	0.05	<1.00	0.2
1833	50	F	NY	2.82	<1.00	2.82	<1.00	0.2
1834	71	F	NY	<0.20	<1.00	0.05	<1.00	0.2
1835	44	F	IN	<0.20	<1.00	0.05	<1.00	0.2
1836	54	F	NJ	<0.20	<1.00	0.05	<1.00	0.2
1837	74	F	CA	<0.20	<1.00	0.05	<1.00	0.2
1838	69	F	CA	<0.20	<1.00	0.05	<1.00	0.2
1839	50	M	NY	<0.20	NA	0.05	NA	NA
1840	78	F	GA	<0.20	<1.00	0.05	<1.00	0.2
1841	59	M	NY	<0.20	<1.00	0.05	<1.00	0.2
1842	41	F	OR	<0.20	<1.00	0.05	<1.00	0.2
1843	67	F	OR	<0.20	<1.00	0.05	<1.00	0.2
1844	69	M	NY	<0.20	<1.00	0.05	<1.00	0.2
1845	45	F	MA	<0.20	<1.00	0.05	<1.00	0.2
1846	27	F	MA	<0.20	<1.00	0.05	<1.00	0.2
1847	44	F	NC	<0.20	NA	0.05	NA	NA
1848	66	F	CA	<0.20	<1.00	0.05	<1.00	0.2
1849	61	M	NY	<0.20	<1.00	0.05	<1.00	0.2
1850	49	F	CA	<0.20	<1.00	0.05	<1.00	0.2
1851	74	M	CA	<0.20	<1.00	0.05	<1.00	0.2
1852	66	F	CA	7.92	<1.00	7.92	<1.00	0.2
1853	54	M	CA	<0.20	<1.00	0.05	<1.00	0.2
1854	45	M	AR	<0.20	<1.00	0.05	<1.00	0.2
1855	55	F	MI	<0.20	<1.00	0.05	<1.00	0.2
1856	45	M	NY	<0.20	<1.00	0.05	<1.00	0.2
1857	45	M	OR	<0.20	<1.00	0.05	<1.00	0.2
1858	56	F	OR	<0.20	<1.00	0.05	<1.00	0.2
1859	47	M	OR	0.92	<1.00	0.92	<1.00	0.2
1860	50	F	MO	1.36	<1.00	1.36	<1.00	0.2
1861	65	F	NY	<0.20	<1.00	0.05	<1.00	0.2
1862	55	M	CA	<0.20	<1.00	0.05	<1.00	0.2
1863	58	F	NJ	<0.20	<1.00	0.05	<1.00	0.2
1864	59	F	NJ	<0.20	<1.00	0.05	<1.00	0.2
1865	34	M	TX	<0.20	<1.00	0.05	<1.00	0.2
1866	76	M	CA	62.88	<1.00	62.88	<1.00	0.2
1867	43	M	CA	<0.20	<1.00	0.05	<1.00	0.2
1868	55	M	KS	<0.20	<1.00	0.05	<1.00	0.2
1869	54	F	CA	<0.20	<1.00	0.05	<1.00	0.2
1870	78	M	NY	44.54	1.38	44.54	1.38	1.38
1871	58	M	NY	<0.20	<1.00	0.05	<1.00	0.2
1872	68	M	NY	<0.20	<1.00	0.05	<1.00	0.2
1873	63	F	NY	<0.20	<1.00	0.05	<1.00	0.2
1874	70	M	CA	<0.20	<1.00	0.05	<1.00	0.2
1875	53	M	CA	<0.20	<1.00	0.05	<1.00	0.2
1876	78	M	NJ	6.85	<1.00	6.85	<1.00	0.2
1877	45	F	WA	<0.20	<1.00	0.05	<1.00	0.2
1878	79	M	NY	<0.20	<1.00	0.05	<1.00	0.2
1879	75	F	ME	<0.20	2.44	0.05	2.44	2.44
1880	17	F	OH	<0.20	<1.00	0.05	<1.00	0.2
1881	53	F	NY	1.39	<1.00	1.39	<1.00	0.2
1882	49	M	TX	<0.20	<1.00	0.05	<1.00	0.2
1883	73	M	CA	<0.20	<1.00	0.05	<1.00	0.2
1884	55	M	OR	<0.20	<1.00	0.05	<1.00	0.2
1885	54	M	FL	<0.20	<1.00	0.05	<1.00	0.2
1886	67	F	CA	<0.20	<1.00	0.05	<1.00	0.2
1887	43	M	TX	<0.20	<1.00	0.05	<1.00	0.2
1888	38	F	OR	<0.20	<1.00	0.05	<1.00	0.2
1889	70	M	CA	<0.20	<1.00	0.05	<1.00	0.2
1890	49	M	NY	<0.20	<1.00	0.05	<1.00	0.2
1891	69	M	NY	<0.20	<1.00	0.05	<1.00	0.2
1892	50	F	TX	<0.20	<1.00	0.05	<1.00	0.2
1893	72	M	NY	<0.20	<1.00	0.05	<1.00	0.2
1894	78	F	GA	>100.00	<1.00	110	<1.00	0.2
1895	72	M	NY	<0.20	<1.00	0.05	<1.00	0.2
1896	79	F	NY	<0.20	<1.00	0.05	<1.00	0.2
1897	68	F	OR	<0.20	<1.00	0.05	<1.00	0.2
1898	76	M	CA	<0.20	<1.00	0.05	<1.00	0.2
1899	73	M	NY	<0.20	<1.00	0.05	<1.00	0.2
1900	77	M	NY	<0.20	<1.00	0.05	<1.00	0.2
1901	57	M	MA	<0.20	<1.00	0.05	<1.00	0.2
1902	71	F	GA	<0.20	<1.00	0.05	<1.00	0.2
1903	44	F	TX	0.21	<1.00	0.21	<1.00	0.2
1904	50	M	MO	<0.20	<1.00	0.05	<1.00	0.2
1905	51	F	CA	<0.20	<1.00	0.05	<1.00	0.2
1906	15	M	MA	<0.20	<1.00	0.05	<1.00	0.2
1907	78	M	NY	<0.20	<1.00	0.05	<1.00	0.2
1908	61	F	AL	<0.20	<1.00	0.05	<1.00	0.2
1909	70	M	NY	<0.20	<1.00	0.05	<1.00	0.2
1910	36	F	TX	<0.20	<1.00	0.05	<1.00	0.2
1911	43	M	TX	<0.20	<1.00	0.05	<1.00	0.2
1912	77	M	NY	<0.20	<1.00	0.05	<1.00	0.2
1913	41	F	TN	10.03	1.86	10.03	1.86	1.86
1914	43	M	TX	<0.20	<1.00	0.05	<1.00	0.2
1915	50	F	GA	<0.20	<1.00	0.05	<1.00	0.2
1916	57	M	CA	0.55	<1.00	0.55	<1.00	0.2
1917	57	F	NY	<0.20	<1.00	0.05	<1.00	0.2
1918	47	M	CA	<0.20	<1.00	0.05	<1.00	0.2
1919	54	M	CA	<0.20	<1.00	0.05	<1.00	0.2
1920	64	M	TX	<0.20	<1.00	0.05	<1.00	0.2
1921	35	F	NM	<0.20	<1.00	0.05	<1.00	0.2
1922	73	M	FL	<0.20	<1.00	0.05	<1.00	0.2
1923	78	M	GA	<0.20	<1.00	0.05	<1.00	0.2
1924	49	M	CT	<0.20	<1.00	0.05	<1.00	0.2
1925	57	F	WA	<0.20	<1.00	0.05	<1.00	0.2
1926	59	M	NY	<0.20	<1.00	0.05	<1.00	0.2
1927	52	F	NY	0.29	<1.00	0.29	<1.00	0.2
1928	49	M	FL	<0.20	<1.00	0.05	<1.00	0.2
1929	79	F	AZ	<0.20	<1.00	0.05	<1.00	0.2
1930	77	M	MO	21.76	5.82	21.76	5.82	5.82
1931	45	M	SC	<0.20	<1.00	0.05	<1.00	0.2
1932	76	F	NY	<0.20	<1.00	0.05	<1.00	0.2
1933	73	F	NJ	<0.20	<1.00	0.05	<1.00	0.2
1934	62	M	WA	<0.20	<1.00	0.05	<1.00	0.2
1935	49	M	MA	<0.20	<1.00	0.05	<1.00	0.2
1936	53	F	WA	<0.20	<1.00	0.05	<1.00	0.2
1937	47	M	WA	<0.20	<1.00	0.05	<1.00	0.2
1938	57	F	MA	<0.20	<1.00	0.05	<1.00	0.2
1939	35	F	MA	<0.20	<1.00	0.05	<1.00	0.2
1940	23	M	CA	0.29	<1.00	0.29	<1.00	0.2
1941	49	F	TX	<0.20	<1.00	0.05	<1.00	0.2
1942	38	F	MI	<0.20	<1.00	0.05	<1.00	0.2
1943	46	M	CA	<0.20	<1.00	0.05	<1.00	0.2
1944	52	F	TX	<0.20	<1.00	0.05	<1.00	0.2
1945	43	F	WA	<0.20	<1.00	0.05	<1.00	0.2
1946	57	F	NY	<0.20	<1.00	0.05	<1.00	0.2
1947	73	M	MO	2.89	<1.00	2.89	<1.00	0.2
1948	72	F	GA	<0.20	<1.00	0.05	<1.00	0.2
1949	84	F	NY	<0.20	<1.00	0.05	<1.00	0.2
1950	75	F	NY	<0.20	<1.00	0.05	<1.00	0.2
1951	64	F	MI	<0.20	<1.00	0.05	<1.00	0.2
1952	45	F	TX	<0.20	<1.00	0.05	<1.00	0.2
1953	60	F	OR	<0.20	<1.00	0.05	<1.00	0.2
1954	55	F	GA	<0.20	2.01	0.05	2.01	2.01
1955	49	F	CA	<0.20	<1.00	0.05	<1.00	0.2
1956	55	M	TX	<0.20	<1.00	0.05	<1.00	0.2
1957	43	M	CA	<0.20	<1.00	0.05	<1.00	0.2
1958	47	F	TX	<0.20	<1.00	0.05	<1.00	0.2
1959	77	M	FL	<0.20	<1.00	0.05	<1.00	0.2
1960	51	F	WA	<0.20	<1.00	0.05	<1.00	0.2
1961	61	M	NY	<0.20	<1.00	0.05	<1.00	0.2
1962	42	F	MA	<0.20	<1.00	0.05	<1.00	0.2
1963	74	F	CA	<0.20	<1.00	0.05	<1.00	0.2
1964	66	M	GA	<0.20	<1.00	0.05	<1.00	0.2
1965	68	F	MO	<0.20	<1.00	0.05	<1.00	0.2
1966	42	F	TX	<0.20	<1.00	0.05	<1.00	0.2
1967	46	M	TX	<0.20	<1.00	0.05	<1.00	0.2
1968	45	F	OR	0.2	<1.00	0.2	<1.00	0.2
1969	80	M	CA	<0.20	<1.00	0.05	<1.00	0.2
1970	75	F	NJ	75.37	>10.00	75.37	>10.00	15
1971	70	F	OR	<0.20	<1.00	0.05	<1.00	0.2
1972	69	F	OR	<0.20	<1.00	0.05	<1.00	0.2
1973	54	F	TX	13.06	<1.00	13.06	<1.00	0.2
1974	79	F	CA	<0.20	<1.00	0.05	<1.00	0.2
1975	87	F	TX	<0.20	<1.00	0.05	<1.00	0.2
1976	70	M	MO	25.83	<1.00	25.83	<1.00	0.2
1977	40	F	TX	<0.20	<1.00	0.05	<1.00	0.2
1978	71	M	OK	84.31	<1.00	84.31	<1.00	0.2
1979	65	F	OR	3.92	<1.00	3.92	<1.00	0.2
1980	86	M	CA	<0.20	<1.00	0.05	<1.00	0.2
1981	81	F	CA	1.51	<1.00	1.51	<1.00	0.2
1982	43	F	AR	14.15	<1.00	14.15	<1.00	0.2
1983	49	M	TX	0.92	<1.00	0.92	<1.00	0.2
1984	70	F	TX	<0.20	<1.00	0.05	<1.00	0.2
1985	56	F	CT	<0.20	<1.00	0.05	<1.00	0.2
1986	81	M	NY	<0.20	<1.00	0.05	<1.00	0.2
1987	72	F	GA	<0.20	<1.00	0.05	<1.00	0.2
1988	47	M	NY	<0.20	<1.00	0.05	<1.00	0.2
1989	76	F	CA	<0.20	NA	0.05	NA	NA
1990	57	M	MO	4.03	<1.00	4.03	<1.00	0.2
1991	48	M	MO	<0.20	<1.00	0.05	<1.00	0.2
1992	58	M	CO	<0.20	<1.00	0.05	<1.00	0.2
1993	45	F	NY	<0.20	<1.00	0.05	<1.00	0.2
1994	51	M	NY	0.78	<1.00	0.78	<1.00	0.2
1995	85	M	NY	<0.20	<1.00	0.05	<1.00	0.2
1996	69	M	NY	<0.20	<1.00	0.05	<1.00	0.2
1997	62	F	OR	<0.20	<1.00	0.05	<1.00	0.2
1998	65	M	NY	2.21	<1.00	2.21	<1.00	0.2
1999	54	M	CA	<0.20	<1.00	0.05	<1.00	0.2
[truncated: 79,625 more rows]
